# Supplementary material for: An Overview of the Isoprenoid Emissions From Tropical Plant Species
Source: Front Plant Sci. 2022 May 20;13:833030. doi: 10.3389/fpls.2022.833030 (PMC9163954; doi:10.3389/fpls.2022.833030)
Supplement: Appendix S1 — Isoprenoid emissions for the tropical plants in this study. Rates of isoprene and terpene emissions with more than three species for tropical plant families. Isoprene emissions from plant species of the family Moraceae and Fabaceae in phylogenetic trees. [file Data_Sheet_2.xlsx]

## Sheet: Emission inventory
Species	Family	Isoprenoid type	Emission factors				Site	Method applied	References	Species number
			Isoprene	Monoterpenes	Sesquiterpenes	Units
Acacia berlandieri	Fabaceae	Isoprene, Monoterpenes	< 0.1	< 0.1	(-)	µg g-1 dw h-1	America (Alice, TX)	Enclosure systems, GC-FID/GC-MS	Guenther et al. (1999a)	22
Acacia farnesiana	Fabaceae	Isoprene, Monoterpenes	< 0.1	< 0.1	(-)	µg g-1 dw h-1
Acacia greggii	Fabaceae	Isoprene, Monoterpenes	< 0.1	< 0.1	(-)	µg g-1 dw h-1
Acacia rigidula	Fabaceae	Isoprene, Monoterpenes	< 0.1	2.8	(-)	µg g-1 dw h-1
Aloysia gratissima	Verbenaceae	Isoprene, Monoterpenes	< 0.1	1.4	(-)	µg g-1 dw h-1
Atriplex canescens	Chenopodiaceae	Isoprene, Monoterpenes	< 0.1	< 0.1	(-)	µg g-1 dw h-1
Baccharis texana	Asteraceae	Isoprene, Monoterpenes	< 0.1	< 0.1	(-)	µg g-1 dw h-1
Berberis trifoliolata	Berberidaceae	Isoprene, Monoterpenes	36	0.1	(-)	µg g-1 dw h-1
Celtis laevigata	Cannabaceae	Isoprene, Monoterpenes	< 0.1	< 0.1	(-)	µg g-1 dw h-1
Colubrina texensis	Rhamnaceae	Isoprene, Monoterpenes	< 0.1	< 0.1	(-)	µg g-1 dw h-1
Condalia hookeri	Rhamnaceae	Isoprene, Monoterpenes	25	< 0.1	(-)	µg g-1 dw h-1
Diospyros texana	Ebenaceae	Isoprene, Monoterpenes	< 0.1	1	(-)	µg g-1 dw h-1
Eysenhardtia texana	Fabaceae	Isoprene, Monoterpenes	35	0.9	(-)	µg g-1 dw h-1
Karwinskia humboldtiana	Rhamnaceae	Isoprene, Monoterpenes	43	< 0.1	(-)	µg g-1 dw h-1
Leucaena retusa	Fabaceae	Isoprene, Monoterpenes	< 0.1	< 0.1	(-)	µg g-1 dw h-1
Prosopis glandulosa	Fabaceae	Isoprene, Monoterpenes	< 0.1	1	(-)	µg g-1 dw h-1
Quercus stellata	Fagaceae	Isoprene, Monoterpenes	80	(-)	(-)	µg g-1 dw h-1
Salvia ballotaeflora	Lamiaceae	Isoprene, Monoterpenes	< 0.1	< 0.1	(-)	µg g-1 dw h-1
Tamarix aphylla	Tamaricaceae	Isoprene, Monoterpenes	< 0.1	2.5	(-)	µg g-1 dw h-1
Xanthocephalum dracunculoides	Asteraceae	Isoprene, Monoterpenes	< 0.1	0.7	(-)	µg g-1 dw h-1
Zanthoxylum fagara	Rutaceae	Isoprene, Monoterpenes	< 0.1	0.4	(-)	µg g-1 dw h-1
Ziziphus obtusifolia	Rhamnaceae	Isoprene, Monoterpenes	8.1	2.5	(-)	µg g-1 dw h-1
Acacia koa	Fabaceae	Monoterpenes, Sesquiterpenes	(-)	4.04 ± 0.01	NED	µg g-1 dw h-1	America (Hawaii)	ADC, GC-MS	Llusià et al. (2010)	72
Ageratina adenophora	Asteraceae	Monoterpenes, Sesquiterpenes	(-)	24.35 ± 13.05	0.81 ± 0.57	µg g-1 dw h-1
Alyxia stellata	Apocynaceae	Monoterpenes, Sesquiterpenes	(-)	15.02 ± 8.55	0.77 ± 0.46	µg g-1 dw h-1
Antidesma platyphyllum	Euphorbiaceae	Monoterpenes, Sesquiterpenes	(-)	2.72 ± 1.29	0.28 ± 0.13	µg g-1 dw h-1
Ardisia crenata	Myrsinaceae	Monoterpenes, Sesquiterpenes	(-)	3.60 ± 0.96	0.18 ± 0.12	µg g-1 dw h-1
Bischofia javanica	Euphorbiaceae	Monoterpenes, Sesquiterpenes	(-)	7.78 ± 1.10	0.04 ± 0.02	µg g-1 dw h-1
Bobea elatior	Rubiaceae	Monoterpenes, Sesquiterpenes	(-)	5.95 ± 3.98	NED	µg g-1 dw h-1
Broussaisia arguta	Hydrangeaceae	Monoterpenes, Sesquiterpenes	(-)	0.38 ± 0.31	NED	µg g-1 dw h-1
Buddleja asiatica	Scrophulariaceae	Monoterpenes, Sesquiterpenes	(-)	4.42 ± 0.43	1.86 ± 0.84	µg g-1 dw h-1
Carmona retusa	Boraginaceae	Monoterpenes, Sesquiterpenes	(-)	0.60 ± 0.19	0.03 ± 0.02	µg g-1 dw h-1
Casuarina equisetifolia	Casuarinaceae	Monoterpenes, Sesquiterpenes	(-)	12.12 ± 2.90	NED	µg g-1 dw h-1
Cestrum nocturnum	Solanaceae	Monoterpenes, Sesquiterpenes	(-)	10.18 ± 3.88	0.09 ± 0.05	µg g-1 dw h-1
Cheirodendron trigynum	Araliaceae	Monoterpenes, Sesquiterpenes	(-)	31.92 ± 12.58	NED	µg g-1 dw h-1
Citharexylum caudatum	Verbenaceae	Monoterpenes, Sesquiterpenes	(-)	0.47 ± 0.12	NED	µg g-1 dw h-1
Clermontia oblongifolia	Campanulaceae	Monoterpenes, Sesquiterpenes	(-)	2.16 ± 0.56	0.59 ± 0.13	µg g-1 dw h-1
Clerodendrum macrostegium	Verbenaceae	Monoterpenes, Sesquiterpenes	(-)	5.67 ± 3.03	NED	µg g-1 dw h-1
Clidemia hirta	Melastomataceae	Monoterpenes, Sesquiterpenes	(-)	8.35 ± 2.67	NED	µg g-1 dw h-1
Coprosma longifolia	Rubiaceae	Monoterpenes, Sesquiterpenes	(-)	0.88	0.02	µg g-1 dw h-1
Cyanea angustifolia	Campanulaceae	Monoterpenes, Sesquiterpenes	(-)	31.43 ± 2.13	NED	µg g-1 dw h-1
Desmodium incanum	Fabaceae	Monoterpenes, Sesquiterpenes	(-)	11.66 ± 3.13	0.13 ± 0.09	µg g-1 dw h-1
Diospyros sandwicensis	Ebenaceae	Monoterpenes, Sesquiterpenes	(-)	3.43 ± 1.07	0.06 ± 0.04	µg g-1 dw h-1
Elaeaocarpus bifidus	Elaeocarpaceae	Monoterpenes, Sesquiterpenes	(-)	50.92	4.35	µg g-1 dw h-1
Eucalyptus robusta	Myrtaceae	Monoterpenes, Sesquiterpenes	(-)	11.81 ± 3.88	NED	µg g-1 dw h-1
Falcataria moluccana	Fabaceae	Monoterpenes, Sesquiterpenes	(-)	43.55 ± 16.91	NED	µg g-1 dw h-1
Ficus macrophylla	Moraceae	Monoterpenes, Sesquiterpenes	(-)	6.89 ± 1.86	3.24 ± 0.96	µg g-1 dw h-1
Ficus microcarpa	Moraceae	Monoterpenes, Sesquiterpenes	(-)	2.89 ± 1.21	NED	µg g-1 dw h-1
Freycinetia arborea	Pandanaceae	Monoterpenes, Sesquiterpenes	(-)	0.83 ± 0.12	NED	µg g-1 dw h-1
Grevillea robusta	Proteaceae	Monoterpenes, Sesquiterpenes	(-)	4.09 ± 3.13	NED	µg g-1 dw h-1
Haematoxylum campechianum	Fabaceae	Monoterpenes, Sesquiterpenes	(-)	53.86 ± 9.98	0.02 ± 0.02	µg g-1 dw h-1
Hedyotis acuminata	Rubiaceae	Monoterpenes, Sesquiterpenes	(-)	18.83	0.95	µg g-1 dw h-1
Hedyotis fosbergii	Rubiaceae	Monoterpenes, Sesquiterpenes	(-)	2.40 ± 0.18	NED	µg g-1 dw h-1
Hedyotis terminalis	Rubiaceae	Monoterpenes, Sesquiterpenes	(-)	5.85 ± 2.00	0.48 ± 0.16	µg g-1 dw h-1
Heliocarpus americanus	Malvaceae	Monoterpenes, Sesquiterpenes	(-)	38.31 ± 0.37	1.94 ± 0.10	µg g-1 dw h-1
Hibiscus arnottianus	Malvaceae	Monoterpenes, Sesquiterpenes	(-)	1.18 ± 0.38	2.37 ± 1.59	µg g-1 dw h-1
Ilex anomala	Aquifoliaceae	Monoterpenes, Sesquiterpenes	(-)	22.69 ± 10.88	1.10 ± 0.64	µg g-1 dw h-1
Jasminum fluminense	Oleaceae	Monoterpenes, Sesquiterpenes	(-)	10.02 ± 7.02	NED	µg g-1 dw h-1
Korthalsella complanata	Santalaceae	Monoterpenes, Sesquiterpenes	(-)	13.09 ± 8.14	0.13 ± 0.11	µg g-1 dw h-1
Leucaena leucocephala	Fabaceae	Monoterpenes, Sesquiterpenes	(-)	19.98 ± 11.83	NED	µg g-1 dw h-1
Mangifera indica	Anacardiaceae	Monoterpenes, Sesquiterpenes	(-)	1.17	0.32	µg g-1 dw h-1
Melaleuca quinquenervia	Myrtaceae	Monoterpenes, Sesquiterpenes	(-)	29.42	3.36	µg g-1 dw h-1
Melicope clusiifolia	Rutaceae	Monoterpenes, Sesquiterpenes	(-)	0.64 ± 0.36	0.02 ± 0.02	µg g-1 dw h-1
Melicope peduncularis	Rutaceae	Monoterpenes, Sesquiterpenes	(-)	20.03 ± 11.82	1.50 ± 0.61	µg g-1 dw h-1
Metrosideros macropus	Myrtaceae	Monoterpenes, Sesquiterpenes	(-)	0.98	0.1	µg g-1 dw h-1
Metrosideros polymorpha	Myrtaceae	Monoterpenes, Sesquiterpenes	(-)	2.66	0.5	µg g-1 dw h-1
Metrosideros rugosa	Myrtaceae	Monoterpenes, Sesquiterpenes	(-)	2.38 ± 0.73	0.05 ± 0.02	µg g-1 dw h-1
Metrosideros tremuloides	Myrtaceae	Monoterpenes, Sesquiterpenes	(-)	9.96	2.82	µg g-1 dw h-1
Murraya paniculata	Rutaceae	Monoterpenes, Sesquiterpenes	(-)	14.58 ± 6.21	0.13 ± 0.09	µg g-1 dw h-1
Myrsine lessertiana	Myrsinaceae	Monoterpenes, Sesquiterpenes	(-)	0.42 ± 0.30	0.01 ± 0.01	µg g-1 dw h-1
Myrsine sandwicensis	Myrsinaceae	Monoterpenes, Sesquiterpenes	(-)	1.31 ± 0.54	10.43 ± 5.42	µg g-1 dw h-1
Ochna thomasiana	Ochnaceae	Monoterpenes, Sesquiterpenes	(-)	34.48 ± 0.78	4.11 ± 1.81	µg g-1 dw h-1
Osteomeles anthyllidifolia	Rosaceae	Monoterpenes, Sesquiterpenes	(-)	3.50 ± 1.64	1.49 ± 0.10	µg g-1 dw h-1
Passiflora suberosa	Passifloraceae	Monoterpenes, Sesquiterpenes	(-)	22.70 ± 11.37	0.40 ± 0.15	µg g-1 dw h-1
Persea americana	Lauraceae	Monoterpenes, Sesquiterpenes	(-)	11.79 ± 3.41	0.06 ± 0.05	µg g-1 dw h-1
Pimenta dioica	Myrtaceae	Monoterpenes, Sesquiterpenes	(-)	7.41 ± 3.06	0.23 ± 0.10	µg g-1 dw h-1
Pipturus albidus	Urticaceae	Monoterpenes, Sesquiterpenes	(-)	2.66 ± 1.73	9.71 ± 6.59	µg g-1 dw h-1
Pisonia umbellifera	Nyctaginaceae	Monoterpenes, Sesquiterpenes	(-)	1.89 ± 1.11	0.18 ± 0.13	µg g-1 dw h-1
Pouteria sandwicensis	Sapotaceae	Monoterpenes, Sesquiterpenes	(-)	0.81 ± 0.16	0.26 ± 0.04	µg g-1 dw h-1
Psidium cattleianum	Myrtaceae	Monoterpenes, Sesquiterpenes	(-)	4.33	0.98	µg g-1 dw h-1
Psidium guajava	Myrtaceae	Monoterpenes, Sesquiterpenes	(-)	1.37 ± 0.12	NED	µg g-1 dw h-1
Psychotria mariniana	Rubiaceae	Monoterpenes, Sesquiterpenes	(-)	2.37 ± 1.68	0.12 ± 0.09	µg g-1 dw h-1
Rubus rosifolius	Rosaceae	Monoterpenes, Sesquiterpenes	(-)	3.72 ± 0.80	0.13 ± 0.03	µg g-1 dw h-1
Santalum freycinetianum	Santalaceae	Monoterpenes, Sesquiterpenes	(-)	13.85 ± 5.66	0.30 ± 0.09	µg g-1 dw h-1
Scaevola gaudichaudiana	Goodeniaceae	Monoterpenes, Sesquiterpenes	(-)	0	0	µg g-1 dw h-1
Schefflera actinophylla	Araliaceae	Monoterpenes, Sesquiterpenes	(-)	3.05 ± 1.20	1.18 ± 0.46	µg g-1 dw h-1
Senna surattensis	Fabaceae	Monoterpenes, Sesquiterpenes	(-)	0.49 ± 0.20	NED	µg g-1 dw h-1
Smilax melastomifolia	Malvaceae	Monoterpenes, Sesquiterpenes	(-)	1.18 ± 0.33	NED	µg g-1 dw h-1
Stachytarpheta cayennensis	Verbenaceae	Monoterpenes, Sesquiterpenes	(-)	4.45 ± 1.84	0.59 ± 0.23	µg g-1 dw h-1
Syzygium cumini	Myrtaceae	Monoterpenes, Sesquiterpenes	(-)	8.24 ± 2.09	0.53 ± 0.06	µg g-1 dw h-1
Tabebuia rosea	Bignoniaceae	Monoterpenes, Sesquiterpenes	(-)	0.21 ± 0.15	0.07 ± 0.05	µg g-1 dw h-1
Trema orientalis	Ulmaceae	Monoterpenes, Sesquiterpenes	(-)	0	0	µg g-1 dw h-1
Vaccinium calycinum	Ericaceae	Monoterpenes, Sesquiterpenes	(-)	1.58 ± 0.51	NED	µg g-1 dw h-1
Wikstroemia oahuensis	Thymelaeaceae	Monoterpenes, Sesquiterpenes	(-)	3.88 ± 0.62	0.58 ± 0.38	µg g-1 dw h-1
Colophospermum mopane	Fabaceae	Monoterpenes	(-)	42	(-)	µg g-1 dw h-1	Botswana	Enclosure systems, GC-FID/GC-MS	Greenberg et al. (2003)	1
Aegiphila filipes	Lamiaceae	Isoprene	BDL	(-)	(-)	µg g-1 dw h-1	Brazil (Amazonas, Rondonia and Para)	Enclosure systems/LI-6400, PID/GC-FID	Harley et al. (2004)	110
Amburana sp.	Fabaceae	Isoprene	113	(-)	(-)	µg g-1 dw h-1
Anartia sp.	Apocynaceae	Isoprene	0.4	(-)	(-)	µg g-1 dw h-1
Apeiba sp.	Malvaceae	Isoprene	0.2	(-)	(-)	µg g-1 dw h-1
Astrocaryum aculeatissimum	Arecaceae	Isoprene	44.5	(-)	(-)	µg g-1 dw h-1
Astrocaryum ratacanthus	Arecaceae	Isoprene	0.7	(-)	(-)	µg g-1 dw h-1
Astrocaryum sp.	Arecaceae	Isoprene	0.4	(-)	(-)	µg g-1 dw h-1
Attalea phalerata	Arecaceae	Isoprene	39	(-)	(-)	µg g-1 dw h-1
Bagassa guianensis	Moraceae	Isoprene	0.6	(-)	(-)	µg g-1 dw h-1
Bauhinia forficate	Fabaceae	Isoprene	10.5	(-)	(-)	µg g-1 dw h-1
Bauhinia sp.	Fabaceae	Isoprene	139	(-)	(-)	µg g-1 dw h-1
Bauhinia sp.	Fabaceae	Isoprene	26	(-)	(-)	µg g-1 dw h-1
Bellucia grossularioides	Melastomataceae	Isoprene	0.5	(-)	(-)	µg g-1 dw h-1
Bellucia sp.	Melastomataceae	Isoprene	BDL	(-)	(-)	µg g-1 dw h-1
Bixa orelana	Bixaceae	Isoprene	0.5	(-)	(-)	µg g-1 dw h-1
Brosimum sp.	Moraceae	Isoprene	0.3	(-)	(-)	µg g-1 dw h-1
Byrsonima duckeana	Malpighiaceae	Isoprene	56	(-)	(-)	µg g-1 dw h-1
Casearia decandra	Flacourtiaceae	Isoprene	16	(-)	(-)	µg g-1 dw h-1
Casearia rusbiana	Flacourtiaceae	Isoprene	84	(-)	(-)	µg g-1 dw h-1
Cecropia sp.	Cecropiaceae	Isoprene	0.25	(-)	(-)	µg g-1 dw h-1
Chimarrhis turbinata	Rubiaceae	Isoprene	BDL	(-)	(-)	µg g-1 dw h-1
Citrus sp.	Rutaceae	Isoprene	0.3	(-)	(-)	µg g-1 dw h-1
Clitoria racemosa	Fabaceae	Isoprene	41	(-)	(-)	µg g-1 dw h-1
Copaifera multijuga	Fabaceae	Isoprene	32	(-)	(-)	µg g-1 dw h-1
Copaifera sp.	Fabaceae	Isoprene	8	(-)	(-)	µg g-1 dw h-1
Cordia sp.	Boraginaceae	Isoprene	0.6	(-)	(-)	µg g-1 dw h-1
Couratari stellata	Lecythidaceae	Isoprene	0.3	(-)	(-)	µg g-1 dw h-1
Croton matourensis	Euphorbiaceae	Isoprene	0.2	(-)	(-)	µg g-1 dw h-1
Davilla rugosa	Dilleniaceae	Isoprene	44	(-)	(-)	µg g-1 dw h-1
Dialium guianense	Fabaceae	Isoprene	0.2	(-)	(-)	µg g-1 dw h-1
Duquetia sp.	Annonaceae	Isoprene	BDL	(-)	(-)	µg g-1 dw h-1
Endopleura uchi	Humiriaceae	Isoprene	57	(-)	(-)	µg g-1 dw h-1
Erisma uncinatum	Vochysiaceae	Isoprene	BDL	(-)	(-)	µg g-1 dw h-1
Eschweilera odorata	Lecythidaceae	Isoprene	57	(-)	(-)	µg g-1 dw h-1
Eschweilera sp.	Lecythidaceae	Isoprene	82	(-)	(-)	µg g-1 dw h-1
Ficus sp.	Moraceae	Isoprene	100	(-)	(-)	µg g-1 dw h-1
Geissospermum sp.	Apocynaceae	Isoprene	BDL	(-)	(-)	µg g-1 dw h-1
Geonoma sp.	Arecaceae	Isoprene	BDL	(-)	(-)	µg g-1 dw h-1
Goupia sp.	Celastraceae	Isoprene	BDL	(-)	(-)	µg g-1 dw h-1
Guarea grandifolia	Meliaceae	Isoprene	0.3	(-)	(-)	µg g-1 dw h-1
Guatteria sp.	Annonaceae	Isoprene	0.2	(-)	(-)	µg g-1 dw h-1
Guatteria sp.	Annonaceae	Isoprene	BDL	(-)	(-)	µg g-1 dw h-1
Hebepetalum sp.	Linaceae	Isoprene	BDL	(-)	(-)	µg g-1 dw h-1
Helicostylis	Moraceae	Isoprene	0.4	(-)	(-)	µg g-1 dw h-1
Inga capitata	Fabaceae	Isoprene	67	(-)	(-)	µg g-1 dw h-1
Inga caynendensis	Fabaceae	Isoprene	195	(-)	(-)	µg g-1 dw h-1
Inga sp.	Fabaceae	Isoprene	24	(-)	(-)	µg g-1 dw h-1
Inga sp.	Fabaceae	Isoprene	57	(-)	(-)	µg g-1 dw h-1
Inga sp.	Fabaceae	Isoprene	6	(-)	(-)	µg g-1 dw h-1
Lacmellea aculeata	Apocynaceae	Isoprene	0.1	(-)	(-)	µg g-1 dw h-1
Lecythis idatimon	Lecythidaceae	Isoprene	0.8	(-)	(-)	µg g-1 dw h-1
Lecythis lurida	Lecythidaceae	Isoprene	BDL	(-)	(-)	µg g-1 dw h-1
Licania sp.	Chrysobalanaceae	Isoprene	0.1	(-)	(-)	µg g-1 dw h-1
Machaerium sp.	Fabaceae	Isoprene	1.1	(-)	(-)	µg g-1 dw h-1
Mangifera indica	Anacardiaceae	Isoprene	42	(-)	(-)	µg g-1 dw h-1
Marmaroxylon racemosum	Fabaceae	Isoprene	0.6	(-)	(-)	µg g-1 dw h-1
Mauritia sp.	Arecaceae	Isoprene	69	(-)	(-)	µg g-1 dw h-1
Miconia pyrifolia	Melastomataceae	Isoprene	0.1	(-)	(-)	µg g-1 dw h-1
Miconia sp.	Melastomataceae	Isoprene	0.2	(-)	(-)	µg g-1 dw h-1
Ocotea rubra	Lauraceae	Isoprene	BDL	(-)	(-)	µg g-1 dw h-1
Ocotea sp.	Lauraceae	Isoprene	0.3	(-)	(-)	µg g-1 dw h-1
Palicourea sp.	Rubiaceae	Isoprene	0.7	(-)	(-)	µg g-1 dw h-1
Passiflora coccinea	Passifloraceae	Isoprene	BDL	(-)	(-)	µg g-1 dw h-1
Piper hostmandianum	Piperaceae	Isoprene	0.5	(-)	(-)	µg g-1 dw h-1
Poecilanthe effusa	Fabaceae	Isoprene	0.5	(-)	(-)	µg g-1 dw h-1
Poecilanthe effusa	Fabaceae	Isoprene	0.3	(-)	(-)	µg g-1 dw h-1
Pouteria sp.	Sapotaceae	Isoprene	BDL	(-)	(-)	µg g-1 dw h-1
Pouteria sp.	Sapotaceae	Isoprene	0.3	(-)	(-)	µg g-1 dw h-1
Protium heterophyllum	Burseraceae	Isoprene	126.5	(-)	(-)	µg g-1 dw h-1
Protium opacum	Burseraceae	Isoprene	33	(-)	(-)	µg g-1 dw h-1
Protium polybotrym	Burseraceae	Isoprene	45	(-)	(-)	µg g-1 dw h-1
Protium sp.	Burseraceae	Isoprene	47	(-)	(-)	µg g-1 dw h-1
Protium subserratum	Burseraceae	Isoprene	3	(-)	(-)	µg g-1 dw h-1
Pseudimia sp.	Sapindaceae	Isoprene	16	(-)	(-)	µg g-1 dw h-1
Psidium sp.	Myrtaceae	Isoprene	0.5	(-)	(-)	µg g-1 dw h-1
Psidium sp.	Myrtaceae	Isoprene	38	(-)	(-)	µg g-1 dw h-1
Rinorea guianensis	Violaceae	Isoprene	BDL	(-)	(-)	µg g-1 dw h-1
Rinorea guianensis	Violaceae	Isoprene	0.1	(-)	(-)	µg g-1 dw h-1
Rinorea sp.	Violaceae	Isoprene	0.1	(-)	(-)	µg g-1 dw h-1
Rollinia sp.	Annonaceae	Isoprene	0.1	(-)	(-)	µg g-1 dw h-1
Rourea sp.	Connaraceae	Isoprene	12	(-)	(-)	µg g-1 dw h-1
Sclerolobium melanocarpum	Fabaceae	Isoprene	0.2	(-)	(-)	µg g-1 dw h-1
Simarouba armara	Simaroubaceae	Isoprene	BDL	(-)	(-)	µg g-1 dw h-1
Strychnos sp.	Loganiaceae	Isoprene	0.8	(-)	(-)	µg g-1 dw h-1
Swartzia sp.	Fabaceae	Isoprene	34	(-)	(-)	µg g-1 dw h-1
Swartzia sp.	Fabaceae	Isoprene	51	(-)	(-)	µg g-1 dw h-1
Syzygium jambolana	Myrtaceae	Isoprene	55	(-)	(-)	µg g-1 dw h-1
Tabebuia impetiginosa	Bignoniaceae	Isoprene	BDL	(-)	(-)	µg g-1 dw h-1
Tabernaemontana sp.	Apocynaceae	Isoprene	0.2	(-)	(-)	µg g-1 dw h-1
Tachigali sp.	Cecropiaceae	Isoprene	0.3	(-)	(-)	µg g-1 dw h-1
Talisia retusa	Sapindaceae	Isoprene	0.2	(-)	(-)	µg g-1 dw h-1
Tetragastris altissima	Burseraceae	Isoprene	143	(-)	(-)	µg g-1 dw h-1
Theobroma grandiflorum	Malvaceae	Isoprene	7	(-)	(-)	µg g-1 dw h-1
Theobroma grandiflorum	Malvaceae	Isoprene	16	(-)	(-)	µg g-1 dw h-1
Uncaria	Rubiaceae	Isoprene	BDL	(-)	(-)	µg g-1 dw h-1
Vismia guianensis	Clusiaceae	Isoprene	48	(-)	(-)	µg g-1 dw h-1
Vismia sp.	Clusiaceae	Isoprene	6	(-)	(-)	µg g-1 dw h-1
Apeiba tibourbou	Malvaceae	Monoterpenes	(-)	2.85	(-)	µg g-1 dw h-1	Brazil (Rondonia)	Enclosure systems, GC-FID/GC-MS	Kuhn et al. (2004a)
Hymenaea courbaril	Fabaceae	Isoprene	78.45	(-)	(-)	µg g-1 dw h-1
Sorocea guilleminiana	Moraceae	Isoprene	24	(-)	(-)	µg g-1 dw h-1
Hymenaea courbaril	Fabaceae	Isoprene, Monoterpenes	61.56	5.97	(-)	µg g-1 dw h-1	Brazil (Rondonia)	Enclosure systems, GC-FID/GC-MS	Kuhn et al. (2004b)
Garcinia macrophylla	Clusiaceae	Isoprene, Monoterpenes, Sesquiterpenes	16.83 ± 3.45	NED	NED	µg g-1 dw h-1	Brazil (Amazonas)	Enclosure systems, GC-FID/PTR-MS	Bracho-Nunez et al. (2013)
Hevea brasiliensis	Euphorbiaceae	Isoprene, Monoterpenes, Sesquiterpenes	NED	21.33 ± 14.66	NED	µg g-1 dw h-1
Hevea guianensis	Euphorbiaceae	Isoprene, Monoterpenes, Sesquiterpenes	NED	9.45 ± 1.63	NED	µg g-1 dw h-1
Hevea spruceana (igapo)	Euphorbiaceae	Isoprene, Monoterpenes, Sesquiterpenes	NED	52.50 ± 13.35	NED	µg g-1 dw h-1
Hevea spruceana (varzea)	Euphorbiaceae	Isoprene, Monoterpenes, Sesquiterpenes	NED	18.90 ± 16.26	NED	µg g-1 dw h-1
Hura crepitans	Euphorbiaceae	Isoprene, Monoterpenes, Sesquiterpenes	NED	NED	NED	µg g-1 dw h-1
Ocotea cymbarum	Lauraceae	Isoprene, Monoterpenes, Sesquiterpenes	NED	NED	NED	µg g-1 dw h-1
Pachira insignis	Malvaceae	Isoprene, Monoterpenes, Sesquiterpenes	12.13 ± 3.84	NED	NED	µg g-1 dw h-1
Pouteria glomerata	Sapotaceae	Isoprene, Monoterpenes, Sesquiterpenes	NED	NED	NED	µg g-1 dw h-1
Pseudobombax munguba	Malvaceae	Isoprene, Monoterpenes, Sesquiterpenes	NED	NED	NED	µg g-1 dw h-1
Scleronema micranthum	Malvaceae	Isoprene, Monoterpenes, Sesquiterpenes	NED	0.35 ± 0.07	NED	µg g-1 dw h-1
Vatairea guianensis (igapo)	Fabaceae	Isoprene, Monoterpenes, Sesquiterpenes	47.20 ± 3.53	NED	NED	µg g-1 dw h-1
Vatairea guianensis (varzea)	Fabaceae	Isoprene, Monoterpenes, Sesquiterpenes	63.20 ± 42.85	NED	NED	µg g-1 dw h-1
Zygia juruana	Fabaceae	Isoprene, Monoterpenes, Sesquiterpenes	13.73 ± 8.78	NED	NED	µg g-1 dw h-1
Eschweilera coriacea	Lecythidaceae	Isoprene	8.27	(-)	(-)	µg g-1 dw h-1	Brazil (Amazonas)	LI-6400, PTR-MS	Alves et al. (2014)
Vismia guianensis	Hypericaceae	Isoprene	25.87	(-)	(-)	nmol m-2 s-1	Brazil (Amazonas)	LI-6400, PTR-MS/GC-MS	Jardine et al. (2016)
Aframomum giganteum	Zingiberaceae	Isoprene	0	(-)	(-)	µg cm-2 h-1	Central African Republic （and Republic of Congo）	Enclosure systems, PID/GC-MS	Klinger et al. (1998)	59
Afrormosia laxiflora	Fabaceae	Isoprene	0.19	(-)	(-)	µg cm-2 h-1
Afrostyrax lepidophyllus	Styracaceae	Isoprene	0	(-)	(-)	µg cm-2 h-1
Albizia ferruginea	Fabaceae	Isoprene	0.026	(-)	(-)	µg cm-2 h-1
Alchornea cordifolia	Euphorbiaceae	Isoprene	0.004	(-)	(-)	µg cm-2 h-1
Allophyllus africanus	Sapindaceae	Isoprene	0	(-)	(-)	µg cm-2 h-1
Alstonia congensis	Apocynaceae	Isoprene	0	(-)	(-)	µg cm-2 h-1
Amphimas pterocarpoides	Fabaceae	Isoprene	0	(-)	(-)	µg cm-2 h-1
Annona senegalensis	Annonaceae	Isoprene	0	(-)	(-)	µg cm-2 h-1
Anonidium mannii	Annonaceae	Isoprene	0	(-)	(-)	µg cm-2 h-1
Berlinia bracteosa	Fabaceae	Isoprene	0.004	(-)	(-)	µg cm-2 h-1
Berlinia grandifolia	Fabaceae	Isoprene	0.658	(-)	(-)	µg cm-2 h-1
Burkea africana	Fabaceae	Isoprene	0.204	(-)	(-)	µg cm-2 h-1
Caloncoba welwitschii	Flacourtiaceae	Isoprene	0	(-)	(-)	µg cm-2 h-1
Carica papaya	Caricaceae	Isoprene	0	(-)	(-)	µg cm-2 h-1
Ceiba pentandra	Malvaceae	Isoprene	0	(-)	(-)	µg cm-2 h-1
Celtis mildbraedii	Ulmaceae	Isoprene	0	(-)	(-)	µg cm-2 h-1
Coelocaryon botryoides	Myristicaceae	Isoprene	0	(-)	(-)	µg cm-2 h-1
Coffea sp.	Rubiaceae	Isoprene	0	(-)	(-)	µg cm-2 h-1
Corynanthe mayumbensis	Rubiaceae	Isoprene	0	(-)	(-)	µg cm-2 h-1
Cycas revolutus	Cycadaceae	Isoprene	0	(-)	(-)	µg cm-2 h-1
Dalhousiea africana	Fabaceae	Isoprene	0.024	(-)	(-)	µg cm-2 h-1
Daniellia oliveri	Fabaceae	Isoprene	0.118	(-)	(-)	µg cm-2 h-1
Detarium microcarpum	Fabaceae	Isoprene	0.542	(-)	(-)	µg cm-2 h-1
Dialium pachyphyllum	Fabaceae	Isoprene	0	(-)	(-)	µg cm-2 h-1
Elaeis guineensis	Arecaceae	Isoprene	0.094	(-)	(-)	µg cm-2 h-1
Entandrophragma utile	Meliaceae	Isoprene	0	(-)	(-)	µg cm-2 h-1
Fagara macrophylla	Rutaceae	Isoprene	0	(-)	(-)	µg cm-2 h-1
Ficus glumosa	Moraceae	Isoprene	0.29	(-)	(-)	µg cm-2 h-1
Gilbertiodendron dewevrei	Fabaceae	Isoprene	0.668	(-)	(-)	µg cm-2 h-1
Irvingia gabonensis	Irvingiaceae	Isoprene	0.058	(-)	(-)	µg cm-2 h-1
Isoberlinia doka	Fabaceae	Isoprene	0.112	(-)	(-)	µg cm-2 h-1
Klainedoxa gabonensis	Irvingiaceae	Isoprene	1.2	(-)	(-)	µg cm-2 h-1
Lophira alata	Ochnaceae	Isoprene	0.008	(-)	(-)	µg cm-2 h-1
Lophira lanceolata	Ochnaceae	Isoprene	0.03	(-)	(-)	µg cm-2 h-1
Mangifera indica	Anacardiaceae	Isoprene	0.022	(-)	(-)	µg cm-2 h-1
Manihot ultissima	Euphorbiaceae	Isoprene	0	(-)	(-)	µg cm-2 h-1
Manniophyton fulvum	Euphorbiaceae	Isoprene	0	(-)	(-)	µg cm-2 h-1
Monodora myristica	Annonaceae	Isoprene	0	(-)	(-)	µg cm-2 h-1
Musa sapienturm	Musaceae	Isoprene	0	(-)	(-)	µg cm-2 h-1
Musanga cecropioides	Moraceae	Isoprene	0	(-)	(-)	µg cm-2 h-1
Myrianthus arboreus	Moraceae	Isoprene	0.04	(-)	(-)	µg cm-2 h-1
Palisota ambigua	Combretaceae	Isoprene	0	(-)	(-)	µg cm-2 h-1
Pancovia laurentii	Sapindaceae	Isoprene	0.03	(-)	(-)	µg cm-2 h-1
Parinari cunatellifolia	Chrysobalanaceae	Isoprene	0.362	(-)	(-)	µg cm-2 h-1
Persea americana	Lauraceae	Isoprene	0	(-)	(-)	µg cm-2 h-1
Phoenix reclinata	Arecaceae	Isoprene	0.09	(-)	(-)	µg cm-2 h-1
Polyalthia suaveolens	Annonaceae	Isoprene	0	(-)	(-)	µg cm-2 h-1
Pterocarpus luscens	Fabaceae	Isoprene	0.392	(-)	(-)	µg cm-2 h-1
Pterocarpus soyauxii	Fabaceae	Isoprene	0.056	(-)	(-)	µg cm-2 h-1
Rinorea sp.	Violaceae	Isoprene	0.01	(-)	(-)	µg cm-2 h-1
Syzygium guineense	Myrtaceae	Isoprene	0.058	(-)	(-)	µg cm-2 h-1
Tabernaemontana penduliflora	Apocynaceae	Isoprene	0	(-)	(-)	µg cm-2 h-1
Terminalia superba	Combretaceae	Isoprene	0.004	(-)	(-)	µg cm-2 h-1
Thomandersia laurifolia	Acanthaceae	Isoprene	0	(-)	(-)	µg cm-2 h-1
Trema orientalis	Ulmaceae	Isoprene	0	(-)	(-)	µg cm-2 h-1
Trichilia gilgiana	Meliaceae	Isoprene	0	(-)	(-)	µg cm-2 h-1
Trilepisium madagascariense	Moraceae	Isoprene	0.047	(-)	(-)	µg cm-2 h-1
Xylopia hypolampra	Annonaceae	Isoprene	0.002	(-)	(-)	µg cm-2 h-1
Acacia auriculiformis	Fabaceae	Isoprene, Terpenes	0	0.22		µg g-1 dw h-1	China (Southern Guangdong)	LI-6400, PID/GC-MS	Klinger et al. (2002)	112
Acacia holosericea	Fabaceae	Isoprene, Terpenes	0	1.15		µg g-1 dw h-1
Acacia mangium	Fabaceae	Isoprene, Terpenes	0.42	0.66		µg g-1 dw h-1
Acacia sp.	Fabaceae	Isoprene, Terpenes	0.38	0.36		µg g-1 dw h-1
Alchornea tremiodes	Euphorbiaceae	Isoprene, Terpenes	0	270		µg g-1 dw h-1
Bambusa textilis	Poaceae	Isoprene, Terpenes	454	2.94		µg g-1 dw h-1
Caryota ochlandra	Arecaceae	Isoprene, Terpenes	250	1.49		µg g-1 dw h-1
Castanopsis chinensis	Fagaceae	Isoprene, Terpenes	0	0.7		µg g-1 dw h-1
Castanopsis fissa	Fagaceae	Isoprene, Terpenes	0	0.19		µg g-1 dw h-1
Cinnamomum burmani	Lauraceae	Isoprene, Terpenes	449	1.46		µg g-1 dw h-1
Cryptocarya concinna	Lauraceae	Isoprene, Terpenes	95.9	106		µg g-1 dw h-1
Erythrophleum fordii	Fabaceae	Isoprene, Terpenes	0.43	1.03		µg g-1 dw h-1
Ficus microcarpa	Moraceae	Isoprene, Terpenes	1.41	0.68		µg g-1 dw h-1
Garcinia oblongifolia	Hypericaceae	Isoprene, Terpenes	0.47	0.87		µg g-1 dw h-1
Mallotus paniculatus	Euphorbiaceae	Isoprene, Terpenes	2.28	1.4		µg g-1 dw h-1
Ormosia pinnata	Fabaceae	Isoprene, Terpenes	20.6	3.98		µg g-1 dw h-1
Pinus massoniana	Pinaceae	Isoprene, Terpenes	11.9	11.5		µg g-1 dw h-1
Rhus chinensis	Anacardiaceae	Isoprene, Terpenes	4.14	4.53		µg g-1 dw h-1
Schima superba	Theaceae	Isoprene, Terpenes	0	119		µg g-1 dw h-1
Syzygium jambos	Myrtaceae	Isoprene, Terpenes	199	0.15		µg g-1 dw h-1
Taxodium ascendens	Taxodiaceae	Isoprene, Terpenes	0.48	3.47		µg g-1 dw h-1
Taxodium distichum	Taxodiaceae	Isoprene, Terpenes	0.42	2.96		µg g-1 dw h-1
Acanthopanax evodiaefolius	Araliaceae	Isoprene, Terpenes	0	0		µg g-1 dw h-1	China (Southern Yunnan)	LI-6400, PID/GC-MS	Klinger et al. (2002)
Adenanthera pavonina	Fabaceae	Isoprene, Terpenes	5.21	0		µg g-1 dw h-1
Alangium kuzii	Alangiaceae	Isoprene, Terpenes	0	0		µg g-1 dw h-1
Albizia lucidior	Fabaceae	Isoprene, Terpenes	26.8	0		µg g-1 dw h-1
Anneslea fragrans	Theaceae	Isoprene, Terpenes	0	0		µg g-1 dw h-1
Broussonetia papyrifera	Moraceae	Isoprene, Terpenes	6.16	0		µg g-1 dw h-1
Castanopsis orthocantha	Fagaceae	Isoprene, Terpenes	0	0		µg g-1 dw h-1
Celtis tetrandra	Ulmaceae	Isoprene, Terpenes	0	0		µg g-1 dw h-1
Cratoxylon cochinchinensis	Hypericaceae	Isoprene, Terpenes	18.4	0		µg g-1 dw h-1
Crypteronia paniculata	Crypteroniaceae	Isoprene, Terpenes	0.02	0		µg g-1 dw h-1
Dichotomanthus tristaniaecarpa	Rosaceae	Isoprene, Terpenes	0	0		µg g-1 dw h-1
Dolichandrone stipulata	Bignoniaceae	Isoprene, Terpenes	0	0		µg g-1 dw h-1
Eupatorium odoratum	Asteraceae	Isoprene, Terpenes	0	0		µg g-1 dw h-1
Ficus auriculata	Moraceae	Isoprene, Terpenes	139	0.32		µg g-1 dw h-1
Ficus collosa	Moraceae	Isoprene, Terpenes	84.7	0.03		µg g-1 dw h-1
Ficus cyrtophylla	Moraceae	Isoprene, Terpenes	0.06	0.25		µg g-1 dw h-1
Ficus fistulosa	Moraceae	Isoprene, Terpenes	54.3	0.01		µg g-1 dw h-1
Ficus hispida	Moraceae	Isoprene, Terpenes	29.9	0.04		µg g-1 dw h-1
Ficus langkokensis	Moraceae	Isoprene, Terpenes	29.7	0		µg g-1 dw h-1
Ficus racemosa	Moraceae	Isoprene, Terpenes	10.4	1.5		µg g-1 dw h-1
Flueggea virosa	Euphorbiaceae	Isoprene, Terpenes	160	0		µg g-1 dw h-1
Garcinia cowa	Clusiaceae	Isoprene, Terpenes	0	0		µg g-1 dw h-1
Garcinia xanthochymus	Hypericaceae	Isoprene, Terpenes	2.96	0		µg g-1 dw h-1
Hevea brasiliensis	Euphorbiaceae	Isoprene, Terpenes	0.17	20.4		µg g-1 dw h-1
Illicium macranthum	Illiciaceae	Isoprene, Terpenes	0	0		µg g-1 dw h-1
Juncus effusus	Juncaceae	Isoprene, Terpenes	0	0		µg g-1 dw h-1
Lithocarpus xylocarpa	Fagaceae	Isoprene, Terpenes	0	0		µg g-1 dw h-1
Macaranga denticulata	Euphorbiaceae	Isoprene, Terpenes	0.04	0.07		µg g-1 dw h-1
Mallotus paniculatus	Euphorbiaceae	Isoprene, Terpenes	0.25	0.14		µg g-1 dw h-1
Mahonia converta	Berberidaceae	Isoprene, Terpenes	4.63	0		µg g-1 dw h-1
Melia toosanden	Meliaceae	Isoprene, Terpenes	0	0		µg g-1 dw h-1
Microcos nervosa	Malvaceae	Isoprene, Terpenes	32.6	0		µg g-1 dw h-1
Millettia leptobotrya	Fabaceae	Isoprene, Terpenes	0	0		µg g-1 dw h-1
Millettia pulchra	Fabaceae	Isoprene, Terpenes	20.8	0		µg g-1 dw h-1
Myristica yunnanensis	Myristicaceae	Isoprene, Terpenes	37.8	0		µg g-1 dw h-1
Pinus armandi	Pinaceae	Isoprene, Terpenes	0	0.39		µg g-1 dw h-1
Pinus yunnanensis	Pinaceae	Isoprene, Terpenes	0	0.17		µg g-1 dw h-1
Podocarpus imbricatus	Podocarpaceae	Isoprene, Terpenes	0	0		µg g-1 dw h-1
Pometia tomentosa	Sapindaceae	Isoprene, Terpenes	0.2	3.89		µg g-1 dw h-1
Rhododendron irroratrum	Ericaceae	Isoprene, Terpenes	0	0		µg g-1 dw h-1
Rhus chinensis	Anacardiaceae	Isoprene, Terpenes	0.18	1.56		µg g-1 dw h-1
Schima wallichii	Theaceae	Isoprene, Terpenes	0	0		µg g-1 dw h-1
Shorea wangtanshuea	Dipterocarpaceae	Isoprene, Terpenes	0	0		µg g-1 dw h-1
Spiraea japonica	Rosaceae	Isoprene, Terpenes	0	5.28		µg g-1 dw h-1
Symplocos dryophila	Symploceae	Isoprene, Terpenes	0	0		µg g-1 dw h-1
Terminalia bellirica	Combretaceae	Isoprene, Terpenes	0	0		µg g-1 dw h-1
Terminalia myriocarpa	Combretaceae	Isoprene, Terpenes	0.02	0.18		µg g-1 dw h-1
Trema orientalis	Ulmaceae	Isoprene, Terpenes	0	0		µg g-1 dw h-1
Vaccinium duclouxii	Ericaceae	Isoprene, Terpenes	0	0		µg g-1 dw h-1
Alangium kurzii	Alangiaceae	Isoprene, Monoterpene	0	0.1	(-)	µg g-1 dw h-1	China (Southern Yunnan)	Enclosure systems, GC-FID	Wilske et al. (2007)
Antiaris toxicaria	Moraceae	Isoprene, Monoterpene	0	0.3	(-)	µg g-1 dw h-1
Celtis philippensis	Ulmaceae	Isoprene, Monoterpene	0.45	< 0.25	(-)	µg g-1 dw h-1
Engelhardia spicata	Juglandaceae	Isoprene, Monoterpene	0	< 0.1	(-)	µg g-1 dw h-1
Erythrina stricta	Fabaceae	Isoprene, Monoterpene	0	0.15	(-)	µg g-1 dw h-1
Garcinia cowa	Clusiaceae	Isoprene, Monoterpene	19.1	< 0.1	(-)	µg g-1 dw h-1
Shorea chinensis	Dipterocarpaceae	Isoprene, Monoterpene	< 0.1	< 0.1	(-)	µg g-1 dw h-1
Tectona grandis	Lamiaceae	Isoprene, Monoterpene	0	0.3	(-)	µg g-1 dw h-1
Acacia pennata	Fabaceae	Monoterpene	(-)	0	(-)	µg g-1 dw h-1	China (Southern Yunnan)	ADC/LI-6400, GC-FID/GC-MS/GC-PID	Geron et al. (2006)
Baccaurea ramiflor	Euphorbiaceae	Isoprene	0–10	(-)	(-)	µg g-1 dw h-1
Broussenettia papyrifera	Moraceae	Isoprene	32	(-)	(-)	µg g-1 dw h-1
Burretiodendron hsienmu	Malvaceae	Monoterpene	(-)	0	(-)	µg g-1 dw h-1
Calamus gracilis	Arecaceae	Isoprene	146	(-)	(-)	µg g-1 dw h-1
Calophyllum polyanthum	Calophyllaceae	Monoterpene	(-)	0	(-)	µg g-1 dw h-1
Cibotium barometz	Dicksoniaceae	Isoprene	0	(-)	(-)	µg g-1 dw h-1
Cinchona succiruba	Rubiaceae	Isoprene	0.1	(-)	(-)	µg g-1 dw h-1
Coffea robusta	Rubiaceae	Isoprene, Monoterpene	0.1–3.5	0	(-)	µg g-1 dw h-1
Cyclosorus parasiticus	Thelypteridaceae	Isoprene	284	(-)	(-)	µg g-1 dw h-1
Desmos chinensis	Annonaceae	Isoprene, Monoterpene	0	0	(-)	µg g-1 dw h-1
Dimocarpus longan	Sapindaceae	Isoprene, Monoterpene	0	0	(-)	µg g-1 dw h-1
Diospyros argenta	Ebenaceae	Isoprene, Monoterpene	0	0	(-)	µg g-1 dw h-1
Drynaria fortunei	Polypodiaceae	Isoprene	4.6	(-)	(-)	µg g-1 dw h-1
Duabanga grandiflora	Lythraceae	Isoprene, Monoterpene	0	0	(-)	µg g-1 dw h-1
Elaeis guineensis	Arecaceae	Isoprene, Monoterpene	28/3–22	0	(-)	µg g-1 dw h-1
Ficus altissima	Moraceae	Isoprene, Monoterpene	22–118	0	(-)	µg g-1 dw h-1
Ficus annulata	Moraceae	Isoprene, Monoterpene	0–57/4–14/17	0.11	(-)	µg g-1 dw h-1
Ficus auriculata	Moraceae	Isoprene, Monoterpene	15/4–82/5.6	0.2–3.1	(-)	µg g-1 dw h-1
Ficus benjamina	Moraceae	Isoprene, Monoterpene	61–86/3.5	1.8–2.5	(-)	µg g-1 dw h-1
Ficus callosa	Moraceae	Isoprene, Monoterpene	12/85	0.2	(-)	µg g-1 dw h-1
Ficus celebensis	Moraceae	Isoprene	2.5	(-)	(-)	µg g-1 dw h-1
Ficus elastica	Moraceae	Isoprene, Monoterpene	1–38/4.0/0.9	0.06	(-)	µg g-1 dw h-1
Ficus esquiroliana	Moraceae	Isoprene	98–190/12	(-)	(-)	µg g-1 dw h-1
Ficus fistulosa	Moraceae	Isoprene, Monoterpene	49/22–31	1.2	(-)	µg g-1 dw h-1
Ficus gibbosa	Moraceae	Isoprene	0	(-)	(-)	µg g-1 dw h-1
Ficus glaberrima	Moraceae	Isoprene, Monoterpene	1–28/17	0	(-)	µg g-1 dw h-1
Ficus hispida	Moraceae	Isoprene	31	(-)	(-)	µg g-1 dw h-1
Ficus langkokensis	Moraceae	Isoprene, Monoterpene	0–8/20	0	(-)	µg g-1 dw h-1
Ficus maclellandii	Moraceae	Isoprene, Monoterpene	49/28–66	0	(-)	µg g-1 dw h-1
Ficus maclellandii v rhodafolia	Moraceae	Isoprene	69	(-)	(-)	µg g-1 dw h-1
Ficus microcarpa	Moraceae	Isoprene	1.9	(-)	(-)	µg g-1 dw h-1
Ficus microphylla	Moraceae	Isoprene	50–57	(-)	(-)	µg g-1 dw h-1
Ficus racemosa	Moraceae	Isoprene, Monoterpene	6–71	0	(-)	µg g-1 dw h-1
Ficus religiosa	Moraceae	Isoprene	39–60	(-)	(-)	µg g-1 dw h-1
Ficus tinctoria subsp. Gibbosa	Moraceae	Isoprene	5.4	(-)	(-)	µg g-1 dw h-1
Morus alba	Moraceae	Isoprene	0	(-)	(-)	µg g-1 dw h-1
Hevea brasiliensis	Euphorbiaceae	Isoprene, Monoterpene	0/0/0.17	0.4–2.7	(-)	µg g-1 dw h-1
Mangifera indica	Anacardiaceae	Isoprene, Monoterpene	25–130	0	(-)	µg g-1 dw h-1
Manihot glaziovli	Euphorbiaceae	Monoterpene	(-)	0	(-)	µg g-1 dw h-1
Mayodendron igneum	Bignoniaceae	Monoterpene	(-)	0	(-)	µg g-1 dw h-1
Mimusops elengi	Sapotaceae	Isoprene, Monoterpene	0	0	(-)	µg g-1 dw h-1
Morinda augustifolia	Rubiaceae	Monoterpene	(-)	0	(-)	µg g-1 dw h-1
Murraya tetramera	Rutaceaea	Isoprene, Monoterpene	0	0	(-)	µg g-1 dw h-1
Musa acuminata	Musaceae	Isoprene, Monoterpene	0	0	(-)	µg g-1 dw h-1
Raufolvia vomitoria	Apocynaceae	Isoprene	0	(-)	(-)	µg g-1 dw h-1
Salacca secanda	Arecaceae	Isoprene	100–133	(-)	(-)	µg g-1 dw h-1
Alchornea costaricensis	Euphorbiaceae	Isoprene	0	(-)	(-)	µg g-1 dw h-1	Costa Rica	LI-6400, GC-PID	Geron et al. (2002)	20
Bambusa vulgaris	Poaceae	Isoprene	12 ± 2	(-)	(-)	µg g-1 dw h-1
Cissampelos spp	Menispermaceae	Isoprene	0	(-)	(-)	µg g-1 dw h-1
Cordia alliodora	Boraginaceae	Isoprene	0	(-)	(-)	µg g-1 dw h-1
Dipteryx panamensis	Fabaceae	Isoprene	43 ± 2	(-)	(-)	µg g-1 dw h-1
Euterpe precatoria	Arecaceae	Isoprene	41 ± 14	(-)	(-)	µg g-1 dw h-1
Miconia impetiolaris	Melastomataceae	Isoprene	0	(-)	(-)	µg g-1 dw h-1
Musa acuminata	Musaceae	Isoprene	0	(-)	(-)	µg g-1 dw h-1
Nephelium ramboutan-ake	Sapindaceae	Isoprene	0	(-)	(-)	µg g-1 dw h-1
Pentaclethra macroloba	Fabaceae	Isoprene	69 ± 15	(-)	(-)	µg g-1 dw h-1
Pourouma bicolor	Cecropiaceae	Isoprene	0	(-)	(-)	µg g-1 dw h-1
Prestoea decurrens	Arecaceae	Isoprene	0	(-)	(-)	µg g-1 dw h-1
Protium pittieri	Burseraceae	Isoprene	76 ± 9	(-)	(-)	µg g-1 dw h-1
Pterocarpus officinalis	Fabaceae	Isoprene	126 ± 12	(-)	(-)	µg g-1 dw h-1
Socratea exorrhiza	Arecaceae	Isoprene	80 ± 23	(-)	(-)	µg g-1 dw h-1
Stryphnodendron microstachyum	Fabaceae	Isoprene	0	(-)	(-)	µg g-1 dw h-1
Virola sebifera	Myristicaceae	Isoprene	10 ± 1	(-)	(-)	µg g-1 dw h-1
Warszewiczia coccinea	Rubiaceae	Isoprene	0	(-)	(-)	µg g-1 dw h-1
Welfia regia	Arecaceae	Isoprene	33 ± 5	(-)	(-)	µg g-1 dw h-1
Zygia longifolia	Fabaceae	Isoprene	106 ± 24	(-)	(-)	µg g-1 dw h-1
Dalbergia sissoo	Fabaceae	Isoprene	50.1 ± 9.9	(-)	(-)	µg g-1 dw h-1	India (Chhattisgarh)	Enclosure systems, GC-FID	Malik et al. (2018)	138
Shorea robusta	Dipterocarpaceae	Isoprene	7.2 ± 2.0	(-)	(-)	µg g-1 dw h-1
Mangifera indica	Anacardiaceae	Monoterpenes	(-)	12.2 ± 4.5	(-)	µg g-1 dw h-1	India (Chhattisgarh)	Enclosure systems, GC-FID	Malik et al. (2019)
Azadirachta indica	Meliaceae	Monoterpenes	(-)	4.7 ± 1.4	(-)	µg g-1 dw h-1
Eucalyptus globulus	Myrtaceae	Monoterpenes	(-)	4.6 ± 2.0	(-)	µg g-1 dw h-1
Pongamia pinnata	Fabaceae	Monoterpenes	(-)	2.3 ± 1.3	(-)	µg g-1 dw h-1
Murraya koenigii	Rutaceae	Monoterpenes	(-)	8.0 ± 2.1	(-)	µg g-1 dw h-1
Acacia nilotica	Fabaceae	Isoprene	BDL	(-)	(-)	µg g-1 dw h-1	India (Delhi)	Enclosure systems, GC-FID	Varshney and Singh (2003)
Achras zapota	Sapotaceae	Isoprene	38.0 ± 6.50	(-)	(-)	µg g-1 dw h-1
Aegle marmelos	Rutaceae	Isoprene	BDL	(-)	(-)	µg g-1 dw h-1
Albizzia lebbeck	Fabaceae	Isoprene	0.66 ± 0.11	(-)	(-)	µg g-1 dw h-1
Azadirachta indica	Meliaceae	Isoprene	BDL	(-)	(-)	µg g-1 dw h-1
Butea monosperma	Fabaceae	Isoprene	11.60 ± 1.75	(-)	(-)	µg g-1 dw h-1
Casuarina equisetifolia	Casuarinaceae	Isoprene	20.4 ± 5.20	(-)	(-)	µg g-1 dw h-1
Ceiba pentandra	Malvaceae	Isoprene	BDL	(-)	(-)	µg g-1 dw h-1
Chorisia speciosa	Malvaceae	Isoprene	BDL	(-)	(-)	µg g-1 dw h-1
Chukrasia tabularis	Meliaceae	Isoprene	BDL	(-)	(-)	µg g-1 dw h-1
Cinnamomum tamala	Lauraceae	Isoprene	27.1 ± 5.67	(-)	(-)	µg g-1 dw h-1
Cinnamomum zeylanicum	Lauraceae	Isoprene	BDL	(-)	(-)	µg g-1 dw h-1
Citrus limon	Rutaceae	Isoprene	0.61 ± 0.10	(-)	(-)	µg g-1 dw h-1
Citrus reticulata	Rutaceae	Isoprene	0.92 ± 0.12	(-)	(-)	µg g-1 dw h-1
Citrus sinensis	Rutaceae	Isoprene	0.70 ± 0.15	(-)	(-)	µg g-1 dw h-1
Cordia obliqua	Ehretiaceae	Isoprene	1.50 ± 0.23	(-)	(-)	µg g-1 dw h-1
Dalbergia sissoo	Fabaceae	Isoprene	81.5 ± 17.78	(-)	(-)	µg g-1 dw h-1
Eucalyptus globulus	Myrtaceae	Isoprene	55.6 ± 12.35	(-)	(-)	µg g-1 dw h-1
Ficus benghalensis	Moraceae	Isoprene	37.0 ± 8.20	(-)	(-)	µg g-1 dw h-1
Ficus glomerata	Moraceae	Isoprene	47.6 ± 6.80	(-)	(-)	µg g-1 dw h-1
Ficus infectoria	Moraceae	Isoprene	52.0 ± 13.86	(-)	(-)	µg g-1 dw h-1
Ficus religiosa	Moraceae	Isoprene	76.5 ± 15.0	(-)	(-)	µg g-1 dw h-1
Grevillea robusta	Proteaceae	Isoprene	16.2 ± 3.00	(-)	(-)	µg g-1 dw h-1
Heterophragma adenophyllum	Bignoniaceae	Isoprene	0.50 ± 0.02	(-)	(-)	µg g-1 dw h-1
Kigelia pinnata	Bignoniaceae	Isoprene	1.0 ± 0.03	(-)	(-)	µg g-1 dw h-1
Mangifera indica	Anacardiaceae	Isoprene	26.0 ± 7	(-)	(-)	µg g-1 dw h-1
Manilkara hexandra	Sapotaceae	Isoprene	BDL	(-)	(-)	µg g-1 dw h-1
Melia azedarach	Meliaceae	Isoprene	BDL	(-)	(-)	µg g-1 dw h-1
Morus alba	Moraceae	Isoprene	21.6 ± 6.93	(-)	(-)	µg g-1 dw h-1
Murraya koenigii	Rutaceae	Isoprene	BDL	(-)	(-)	µg g-1 dw h-1
Pithecellobium dulce	Fabaceae	Isoprene	21.5 ± 3.23	(-)	(-)	µg g-1 dw h-1
Pongamia pinnata	Fabaceae	Isoprene	33.0 ± 6.25	(-)	(-)	µg g-1 dw h-1
Psidium guajava	Myrtaceae	Isoprene	31.5 ± 5.62	(-)	(-)	µg g-1 dw h-1
Pterospermum acerifolium	Malvaceae	Isoprene	1.20 ± 0.25	(-)	(-)	µg g-1 dw h-1
Salmalia malabarica	Malvaceae	Isoprene	4.20 ± 1.00	(-)	(-)	µg g-1 dw h-1
Sterculia alata	Malvaceae	Isoprene	BDL	(-)	(-)	µg g-1 dw h-1
Syzygium jambolanum	Myrtaceae	Isoprene	25.0 ± 3.84	(-)	(-)	µg g-1 dw h-1
Terminalia arjuna	Combretaceae	Isoprene	BDL	(-)	(-)	µg g-1 dw h-1
Terminalia bellirica	Combretaceae	Isoprene	BDL	(-)	(-)	µg g-1 dw h-1
Zizyphus jujuba	Rhamnaceae	Isoprene	1.65 ± 0.18	(-)	(-)	µg g-1 dw h-1
Acacia arabica	Fabaceae	Isoprene, Terpenes	0.7	1		µg g-1 dw h-1	India (Delhi)	Enclosure systems, GC-FID	Padhy and Varshney (2005a)
Acacia auriculiformis	Fabaceae	Isoprene, Terpenes	0	0		µg g-1 dw h-1
Acacia leucophloea	Fabaceae	Isoprene, Terpenes	0.9	2.1		µg g-1 dw h-1
Adhatoda vasica	Acanthaceae	Isoprene, Terpenes	10.3	3		µg g-1 dw h-1
Albizzia lebbeck	Fabaceae	Isoprene, Terpenes	0.7	0.9		µg g-1 dw h-1
Alstonia scholaris	Apocynaceae	Isoprene, Terpenes	NED	0.8		µg g-1 dw h-1
Azadirachta indica	Meliaceae	Isoprene, Terpenes	NED	2.1		µg g-1 dw h-1
Bauhinia variegata	Fabaceae	Isoprene, Terpenes	0	0		µg g-1 dw h-1
Bombax malabaricum	Malvaceae	Isoprene, Terpenes	0.4	0.6		µg g-1 dw h-1
Callistemon lanceolatus	Myrtaceae	Isoprene, Terpenes	0.3	0.8		µg g-1 dw h-1
Cassia fistula	Fabaceae	Isoprene, Terpenes	NED	1.1		µg g-1 dw h-1
Cassia floribunda	Fabaceae	Isoprene, Terpenes	0	0		µg g-1 dw h-1
Cassia siamea	Fabaceae	Isoprene, Terpenes	NED	1		µg g-1 dw h-1
Casuarina equisetifolia	Casuarinaceae	Isoprene, Terpenes	15.4	1.8		µg g-1 dw h-1
Chorisia speciosa	Malvaceae	Isoprene, Terpenes	0.2	<0.2		µg g-1 dw h-1
Citrus limon	Rutaceae	Isoprene, Terpenes	2.5	1.8		µg g-1 dw h-1
Cordia dichotoma	Ethretiaceae	Isoprene, Terpenes	0	0		µg g-1 dw h-1
Dalbergia sissoo	Fabaceae	Isoprene, Terpenes	4.5	2.2		µg g-1 dw h-1
Dodonaea viscosa	Sapindaceae	Isoprene, Terpenes	0.6	0.6		µg g-1 dw h-1
Eucalyptus species	Myrtaceae	Isoprene, Terpenes	20.4	1.7		µg g-1 dw h-1
Ficus aurim	Moraceae	Isoprene, Terpenes	1.2	1.5		µg g-1 dw h-1
Ficus benghalensis	Moraceae	Isoprene, Terpenes	2	0.7		µg g-1 dw h-1
Ficus elastica	Moraceae	Isoprene, Terpenes	0.3	0.6		µg g-1 dw h-1
Ficus glomerata	Moraceae	Isoprene, Terpenes	4.5	2.3		µg g-1 dw h-1
Ficus infectoria	Moraceae	Isoprene, Terpenes	< 0.1	NED		µg g-1 dw h-1
Ficus religiosa	Moraceae	Isoprene, Terpenes	6.3	0.9		µg g-1 dw h-1
Ficus retusa	Moraceae	Isoprene, Terpenes	1.2	0.7		µg g-1 dw h-1
Grevillea robusta	Proteaceae	Isoprene, Terpenes	0	0		µg g-1 dw h-1
Heterophragma adenophyllum	Bignoniaceae	Isoprene, Terpenes	0	0		µg g-1 dw h-1
Hibiscus rosasinensis	Malvaceae	Isoprene, Terpenes	4.9	2.2		µg g-1 dw h-1
Kigelia pinnata	Bignoniaceae	Isoprene, Terpenes	0.9	1.1		µg g-1 dw h-1
Lantana camara	Verbenaceae	Isoprene, Terpenes	70.5	18.5		µg g-1 dw h-1
Mangifera indica	Anacardiaceae	Isoprene, Terpenes	4.9	2		µg g-1 dw h-1
Melia azedarach	Meliaceae	Isoprene, Terpenes	4.7	2		µg g-1 dw h-1
Millettia ovalifolia	Fabaceae	Isoprene, Terpenes	0.6	0.7		µg g-1 dw h-1
Morus alba	Moraceae	Isoprene, Terpenes	4	2.6		µg g-1 dw h-1
Nerium indicum	Apocynaceae	Isoprene, Terpenes	0	0		µg g-1 dw h-1
Polyalthia longifolia	Annonaceae	Isoprene, Terpenes	0	0		µg g-1 dw h-1
Pongamia glabra	Fabaceae	Isoprene, Terpenes	0.6	1.8		µg g-1 dw h-1
Prunus persica	Rosaceae	Isoprene, Terpenes	0	0		µg g-1 dw h-1
Psidium guajava	Myrtaceae	Isoprene, Terpenes	6.3	2.1		µg g-1 dw h-1
Pterospermum acerifolium	Malvaceae	Isoprene, Terpenes	0.6	0.7		µg g-1 dw h-1
Schleichera oleosa	Sapindaceae	Isoprene, Terpenes	0.5	0.8		µg g-1 dw h-1
Syzygium jambolanum	Myrtaceae	Isoprene, Terpenes	5.6	4.2		µg g-1 dw h-1
Tabernaemontana divaricata	Apocynaceae	Isoprene, Terpenes	0	0		µg g-1 dw h-1
Tamarindus indica	Fabaceae	Isoprene, Terpenes	0	0		µg g-1 dw h-1
Tecoma stans	Bignoniaceae	Isoprene, Terpenes	0.8	1.6		µg g-1 dw h-1
Terminalia arjuna	Combretaceae	Isoprene, Terpenes	0	0		µg g-1 dw h-1
Terminalia bellirica	Combretaceae	Isoprene, Terpenes	0	0		µg g-1 dw h-1
Thevetia peruviana	Apocynaceae	Isoprene, Terpenes	0	0		µg g-1 dw h-1
Zizyphus jujuba	Rhamnaceae	Isoprene, Terpenes	0	0		µg g-1 dw h-1
Eucalyptus sp.	Myrtaceae	Isoprene	9.9 ± 4.8	(-)	(-)	µg g-1 dw h-1	India (Delhi)	Enclosure systems, GC-FID	Padhy and Varshney (2005b)
Ficus benghalensis	Moraceae	Isoprene	4.4 ± 6.6	(-)	(-)	µg g-1 dw h-1
Ficus religiosa	Moraceae	Isoprene	10.2 ± 6.8	(-)	(-)	µg g-1 dw h-1
Mangifera indica	Anacardiaceae	Isoprene	6.0 ± 5.3	(-)	(-)	µg g-1 dw h-1
Melia azedarach	Meliaceae	Isoprene	2.2 ± 4.9	(-)	(-)	µg g-1 dw h-1
Syzygium jambolanum	Myrtaceae	Isoprene	2.7± 2.8	(-)	(-)	µg g-1 dw h-1
Acacia catechu	Fabaceae	Isoprene	BDL	(-)	(-)	µg g-1 dw h-1	India (Haryana)	Enclosure systems, GC-FID	Singh and Varshney (2006)
Acacia nilotica	Fabaceae	Isoprene	BDL	(-)	(-)	µg g-1 dw h-1
Acacia tortilis	Fabaceae	Isoprene	BDL	(-)	(-)	µg g-1 dw h-1
Albizzia lebbeck	Fabaceae	Isoprene	0.5	(-)	(-)	µg g-1 dw h-1
Azadirachta indica	Meliaceae	Isoprene	BDL	(-)	(-)	µg g-1 dw h-1
Dalbergia sissoo	Fabaceae	Isoprene	63.4	(-)	(-)	µg g-1 dw h-1
Eucalyptus globulus	Myrtaceae	Isoprene	43.2	(-)	(-)	µg g-1 dw h-1
Eugenia jambolana	Myrtaceae	Isoprene	17.2	(-)	(-)	µg g-1 dw h-1
Ficus spp	Myrtaceae	Isoprene	45.6	(-)	(-)	µg g-1 dw h-1
Kigelia pinnata	Bignoniaceae	Isoprene	0.8	(-)	(-)	µg g-1 dw h-1
Mangifera indica	Anacardiaceae	Isoprene	20.9	(-)	(-)	µg g-1 dw h-1
Morus alba	Moraceae	Isoprene	16.8	(-)	(-)	µg g-1 dw h-1
Pithecellobium dulce	Fabaceae	Isoprene	16.7	(-)	(-)	µg g-1 dw h-1
Pongamia pinnata	Fabaceae	Isoprene	25.7	(-)	(-)	µg g-1 dw h-1
Populus spp	Saliaceae	Isoprene	39.6	(-)	(-)	µg g-1 dw h-1
Prosopis juliflora	Fabaceae	Isoprene	3.8	(-)	(-)	µg g-1 dw h-1
Salmalia malabarica	Malvaceae	Isoprene	3.3	(-)	(-)	µg g-1 dw h-1
Terminalia arjuna	Combretaceae	Isoprene	BDL	(-)	(-)	µg g-1 dw h-1
Zizyphus jujuba	Rhamnaceae	Isoprene	BDL	(-)	(-)	µg g-1 dw h-1
Ficus infectoria	Moraceae	Isoprene	60.5 ± 18.9	(-)	(-)	µg g-1 dw h-1	India (Delhi)	Enclosure systems, GC-FID	Singh et al. (2007)
Ficus religiosa	Moraceae	Isoprene	68.2 ± 20.9	(-)	(-)	µg g-1 dw h-1	India
Morus alba	Moraceae	Isoprene	20.9 ± 7.0	(-)	(-)	µg g-1 dw h-1	India
Pongamia pinnata	Fabaceae	Isoprene	25.1 ± 8.3	(-)	(-)	µg g-1 dw h-1	India
Acacia farnesiana	Fabaceae	Isoprene	NED	(-)	(-)	µg g-1 dw h-1	India (Delhi)	Enclosure systems, GC-FID	Singh et al. (2008)
Acacia melanoxylon	Fabaceae	Isoprene	NED	(-)	(-)	µg g-1 dw h-1
Ailanthus excelsa	Simaroubaceae	Isoprene	< 0.5	(-)	(-)	µg g-1 dw h-1
Albizzia odoratissima	Fabaceae	Isoprene	10.0 ± 2	(-)	(-)	µg g-1 dw h-1
Alstonia scholaris	Apocynaceae	Isoprene	NED	(-)	(-)	µg g-1 dw h-1
Annona squamosa	Annonaceae	Isoprene	NED	(-)	(-)	µg g-1 dw h-1
Artocarpus heterophyllus	Moraceae	Isoprene	NED	(-)	(-)	µg g-1 dw h-1
Artocarpus lakoocha	Moraceae	Isoprene	27.0 ± 4	(-)	(-)	µg g-1 dw h-1
Bauhinia tomentosa	Fabaceae	Isoprene	42.0 ± 7	(-)	(-)	µg g-1 dw h-1
Bauhinia variegata	Fabaceae	Isoprene	56.0 ± 9	(-)	(-)	µg g-1 dw h-1
Callistemon lanceolatus	Myrtaceae	Isoprene	NED	(-)	(-)	µg g-1 dw h-1
Carissa carandus	Apocynaceae	Isoprene	NED	(-)	(-)	µg g-1 dw h-1
Cassia fistula	Fabaceae	Isoprene	< 0.5	(-)	(-)	µg g-1 dw h-1
Cassia renigera	Fabaceae	Isoprene	0.5 ± 0.1	(-)	(-)	µg g-1 dw h-1
Cassia siamea	Fabaceae	Isoprene	0.5 ± 0.2	(-)	(-)	µg g-1 dw h-1
Cedrela toona	Meliaceae	Isoprene	NED	(-)	(-)	µg g-1 dw h-1
Cinnamomum camphora	Lauraceae	Isoprene	NED	(-)	(-)	µg g-1 dw h-1
Citrus reticulata	Rutaceae	Isoprene	1.0 ± 0.3	(-)	(-)	µg g-1 dw h-1
Delonix regia	Fabaceae	Isoprene	0.6 ± 0.2	(-)	(-)	µg g-1 dw h-1
Emblica officinalis	Fabaceae	Isoprene	< 0.5	(-)	(-)	µg g-1 dw h-1
Ficus elastica	Moraceae	Isoprene	3.2 ± 1	(-)	(-)	µg g-1 dw h-1
Jatropha gossypifolia	Euphorbiaceae	Isoprene	NED	(-)	(-)	µg g-1 dw h-1
Madhuca latifolia	Sapotaceae	Isoprene	69.5 ± 13	(-)	(-)	µg g-1 dw h-1
Millingtonia hortensis	Bignoniaceae	Isoprene	NED	(-)	(-)	µg g-1 dw h-1
Mimusops elengi	Sapotaceae	Isoprene	38.0 ± 9	(-)	(-)	µg g-1 dw h-1
Moringa oleifera	Moraceae	Isoprene	NED	(-)	(-)	µg g-1 dw h-1
Nerium oleander	Apocynaceae	Isoprene	1.0 ± 0.2	(-)	(-)	µg g-1 dw h-1
Polyalthia longifolia	Annonaceae	Isoprene	0.6 ± 0.1	(-)	(-)	µg g-1 dw h-1
Populas species	Saliaceae	Isoprene	53.6 ± 11	(-)	(-)	µg g-1 dw h-1
Prosopis juliflora	Fabaceae	Isoprene	3.8 ± 0.9	(-)	(-)	µg g-1 dw h-1
Punica granatum	Punicaceae	Isoprene	3.0 ± 0.5	(-)	(-)	µg g-1 dw h-1
Sapindus emarginalis	Sapindaceae	Isoprene	2.5 ± 0.5	(-)	(-)	µg g-1 dw h-1
Schleichera trijuga	Sapindaceae	Isoprene	14.0 ± 4	(-)	(-)	µg g-1 dw h-1
Spondias pinnata	Anacardiaceae	Isoprene	30 ± 9	(-)	(-)	µg g-1 dw h-1
Sterculia urens	Malvaceae	Isoprene	NED	(-)	(-)	µg g-1 dw h-1
Streblus asper	Moraceae	Isoprene	20 ± 4	(-)	(-)	µg g-1 dw h-1
Tectona grandis	Lamiaceae	Isoprene	10.0 ± 3	(-)	(-)	µg g-1 dw h-1
Tamarindus indica	Fabaceae	Isoprene	< 0.5	(-)	(-)	µg g-1 dw h-1
Terminalia tomentosa	Combretaceae	Isoprene	27 ± 9	(-)	(-)	µg g-1 dw h-1
Zizyphus numularia	Rhamnaceae	Isoprene	4.8 ± 1	(-)	(-)	µg g-1 dw h-1
Acacia arabica	Fabaceae	Monoterpenes	(-)	NED	(-)	µg g-1 dw h-1	India (Haryana)	Enclosure systems, GC-FID/GC-MS	Singh et al. (2011)
Acacia farnesiana	Fabaceae	Monoterpenes	(-)	NED	(-)	µg g-1 dw h-1
Albizzia lebbeck	Fabaceae	Monoterpenes	(-)	2.15 ± 1.6	(-)	µg g-1 dw h-1
Albizzia odoratissima	Fabaceae	Monoterpenes	(-)	1.16 ± 1	(-)	µg g-1 dw h-1
Alstonia scholaris	Apocynaceae	Monoterpenes	(-)	NED	(-)	µg g-1 dw h-1
Annona squamosa	Annonaceae	Monoterpenes	(-)	NED	(-)	µg g-1 dw h-1
Artocarpus heterophyllus	Moraceae	Monoterpenes	(-)	0.45 ± 0.30	(-)	µg g-1 dw h-1
Azadirachta indica	Meliaceae	Monoterpenes	(-)	2.43 ± 1.4	(-)	µg g-1 dw h-1
Bauhinia tomentosa	Fabaceae	Monoterpenes	(-)	0.1	(-)	µg g-1 dw h-1
Bauhinia variegata	Fabaceae	Monoterpenes	(-)	1.6 ± 1.4	(-)	µg g-1 dw h-1
Butea monosperma	Fabaceae	Monoterpenes	(-)	NED	(-)	µg g-1 dw h-1
Cassia fistula	Fabaceae	Monoterpenes	(-)	0.58 ± 0.4	(-)	µg g-1 dw h-1
Cassia renigera	Fabaceae	Monoterpenes	(-)	0	(-)	µg g-1 dw h-1
Cassia siamea	Fabaceae	Monoterpenes	(-)	0.40 ± 0.2	(-)	µg g-1 dw h-1
Cedrela toona	Meliaceae	Monoterpenes	(-)	1.75 ± 1.1	(-)	µg g-1 dw h-1
Ceiba pentandra	Malvaceae	Monoterpenes	(-)	2.7 ± 5.5	(-)	µg g-1 dw h-1
Chorisia speciosa	Malvaceae	Monoterpenes	(-)	2.2 ± 1.1	(-)	µg g-1 dw h-1
Chukrasia tabularis	Meliaceae	Monoterpenes	(-)	0.75 ± 0.4	(-)	µg g-1 dw h-1
Cinnamomum acerifolium	Lauraceae	Monoterpenes	(-)	0	(-)	µg g-1 dw h-1
Cinnamomum camphora	Lauraceae	Monoterpenes	(-)	0.03 ± 0.02	(-)	µg g-1 dw h-1
Citrus limon	Rutaceae	Monoterpenes	(-)	7.9 ± 2.8	(-)	µg g-1 dw h-1
Citrus sinensis	Rutaceae	Monoterpenes	(-)	1.75 ± 0.57	(-)	µg g-1 dw h-1
Dalbergia sissoo	Fabaceae	Monoterpenes	(-)	NED	(-)	µg g-1 dw h-1
Delonix regia	Fabaceae	Monoterpenes	(-)	0.98 ± 0.7	(-)	µg g-1 dw h-1
Emblica officinalis	Fabaceae	Monoterpenes	(-)	NED	(-)	µg g-1 dw h-1
Eucalyptus globulus	Myrtaceae	Monoterpenes	(-)	5.0 ± 2.91	(-)	µg g-1 dw h-1
Eugenia jambolana	Myrtaceae	Monoterpenes	(-)	NED	(-)	µg g-1 dw h-1
Ficus benghalensis	Moraceae	Monoterpenes	(-)	2.37 ± 0.92	(-)	µg g-1 dw h-1
Ficus elastica	Moraceae	Monoterpenes	(-)	0.35 ± 0.25	(-)	µg g-1 dw h-1
Ficus glomerata	Moraceae	Monoterpenes	(-)	0.89 ± 0.33	(-)	µg g-1 dw h-1
Ficus infectoria	Moraceae	Monoterpenes	(-)	1.6 ± 0.9	(-)	µg g-1 dw h-1
Haplophragma adenophylam	Bignoniaceae	Monoterpenes	(-)	0.2 ± 0.2	(-)	µg g-1 dw h-1
Kigelia pinnata	Bignoniaceae	Monoterpenes	(-)	1.26 ± 0.8	(-)	µg g-1 dw h-1
Madhuca latifolia	Sapotaceae	Monoterpenes	(-)	0.3 ± 0.18	(-)	µg g-1 dw h-1
Mangifera indica	Anacardiaceae	Monoterpenes	(-)	16.9 ± 6.8	(-)	µg g-1 dw h-1
Manilkara hexandra	Sapotaceae	Monoterpenes	(-)	1.1 ± 1	(-)	µg g-1 dw h-1
Melia azedarach	Meliaceae	Monoterpenes	(-)	0.51 ± 0.36	(-)	µg g-1 dw h-1
Mimusops elengi	Sapotaceae	Monoterpenes	(-)	NED	(-)	µg g-1 dw h-1
Morus alba	Moraceae	Monoterpenes	(-)	11.3 ± 8.2	(-)	µg g-1 dw h-1
Murraya koenigii	Rutaceae	Monoterpenes	(-)	3.83 ± 1.6	(-)	µg g-1 dw h-1
Pithecellobium dulce	Fabaceae	Monoterpenes	(-)	0.47 ± 0.28	(-)	µg g-1 dw h-1
Pongamia pinnata	Fabaceae	Monoterpenes	(-)	2.32 ± 0.8	(-)	µg g-1 dw h-1
Psidium guajava	Myrtaceae	Monoterpenes	(-)	1.8 ± 1.5	(-)	µg g-1 dw h-1
Salmalia malabarica	Malvaceae	Monoterpenes	(-)	2.9 ± 1.7	(-)	µg g-1 dw h-1
Spondias pinnata	Anacardiaceae	Monoterpenes	(-)	2.5 ± 1.9	(-)	µg g-1 dw h-1
Sterculia alata	Malvaceae	Monoterpenes	(-)	NED	(-)	µg g-1 dw h-1
Sterculia urens	Malvaceae	Monoterpenes	(-)	NED	(-)	µg g-1 dw h-1
Terminalia arjuna	Combretaceae	Monoterpenes	(-)	0.08 ± 0.06	(-)	µg g-1 dw h-1
Terminalia bellirica	Combretaceae	Monoterpenes	(-)	1.46 ± 1.1	(-)	µg g-1 dw h-1
Buchanania latifolia	Anacardiaceae	Isoprene, Monoterpenes	32.2 ± 8	7.7 ± 3	(-)	µg g-1 dw h-1	India (Maharashtra)	Enclosure systems, GC-FID/GC-MS	Singh et al. (2014)
Buckanania lanzen	Anacardiaceae	Isoprene, Monoterpenes	28.9 ± 6	3.0 ± 1	(-)	µg g-1 dw h-1
Mangifera indica	Anacardiaceae	Isoprene, Monoterpenes	54.6 ± 10	15 ± 5	(-)	µg g-1 dw h-1
Odina wodier	Anacardiaceae	Isoprene, Monoterpenes	49.4 ± 7	3.2 ± 0.8	(-)	µg g-1 dw h-1
Alstonia scholaris	Apocynaceae	Isoprene, Monoterpenes	BDL	1.0 ± 0.3	(-)	µg g-1 dw h-1
Holarrhena antidysenterica	Apocynaceae	Isoprene, Monoterpenes	BDL	0.8 ± 0.4	(-)	µg g-1 dw h-1
Millingtonia hortensis	Bignoniaceae	Isoprene, Monoterpenes	0.3 ± 0.1	1.7 ± 0.5	(-)	µg g-1 dw h-1
Bombax ceiba	Malvaceae	Isoprene, Monoterpenes	3.8 ± 1.2	7.5 ± 3	(-)	µg g-1 dw h-1
Garuga pinnata	Burseraceae	Isoprene, Monoterpenes	58.2 ± 12	1.9 ± 0.5	(-)	µg g-1 dw h-1
Boswelia serrata	Burseraceae	Isoprene, Monoterpenes	47.6 ± 11	1.5 ± 0.6	(-)	µg g-1 dw h-1
Delonix regia	Fabaceae	Isoprene, Monoterpenes	BDL	4.4 ± 1.3	(-)	µg g-1 dw h-1
Cassia fistula	Fabaceae	Isoprene, Monoterpenes	0.2 ± 0.1	0.9 ± 0.2	(-)	µg g-1 dw h-1
Cassia renigera	Fabaceae	Isoprene, Monoterpenes	0.4 ± 0.1	0.5 ± 0.2	(-)	µg g-1 dw h-1
Cassia siamea	Fabaceae	Isoprene, Monoterpenes	0.3 ± 0.1	BDL	(-)	µg g-1 dw h-1
Tamarindus indica	Fabaceae	Isoprene, Monoterpenes	0.3 ± 0.2	3.6 ± 0.8	(-)	µg g-1 dw h-1
Anogeissus latifolia	Combretaceae	Isoprene, Monoterpenes	0.6 ± 0.2	1.2 ± 0.7	(-)	µg g-1 dw h-1
Terminalia arjuna	Combretaceae	Isoprene, Monoterpenes	BDL	1.0 ± 0.5	(-)	µg g-1 dw h-1
Terminalia bellirica	Combretaceae	Isoprene, Monoterpenes	0.3 ± 0.2	4.9 ± 2	(-)	µg g-1 dw h-1
Terminalia tomentosa	Combretaceae	Isoprene, Monoterpenes	0.5 ± 0.1	2.3 ± 0.8	(-)	µg g-1 dw h-1
Diospyros melanoxylon	Ebenaceae	Isoprene, Monoterpenes	0.8 ± 0.2	8.2 ± 3	(-)	µg g-1 dw h-1
Dendrocalamus hamiltoni	Poaceae	Isoprene, Monoterpenes	25.2 ± 8	2.0 ± 0.6	(-)	µg g-1 dw h-1
Dendrocalamus strictus	Poaceae	Isoprene, Monoterpenes	18.7 ± 4	0.8 ± 0.3	(-)	µg g-1 dw h-1
Azadirachta indica	Meliaceae	Isoprene, Monoterpenes	BDL	4.2 ± 1	(-)	µg g-1 dw h-1
Melia azedarach	Meliaceae	Isoprene, Monoterpenes	BDL	0.5 ± 0.2	(-)	µg g-1 dw h-1
Soymida febrifuga	Meliaceae	Isoprene, Monoterpenes	0.9 ± 0.2	0.6 ± 0.3	(-)	µg g-1 dw h-1
Acacia auriculiformis	Fabaceae	Isoprene, Monoterpenes	0.3 ± 0.1	0.3 ± 0.2	(-)	µg g-1 dw h-1
Acacia farnesiana	Fabaceae	Isoprene, Monoterpenes	BDL	5.0 ± 2.2	(-)	µg g-1 dw h-1
Acacia leucophloea	Fabaceae	Isoprene, Monoterpenes	0.8 ± 0.3	3.8 ± 0.9	(-)	µg g-1 dw h-1
Acacia nigrescens	Fabaceae	Isoprene, Monoterpenes	10.5 ± 2	0.8 ± 0.4	(-)	µg g-1 dw h-1
Acacia nilotica	Fabaceae	Isoprene, Monoterpenes	BDL	BDL	(-)	µg g-1 dw h-1
Acacia tortilis	Fabaceae	Isoprene, Monoterpenes	0.7 ± 0.2	8.0 ± 3.3	(-)	µg g-1 dw h-1
Albizia julibrissin	Fabaceae	Isoprene, Monoterpenes	35.7 ± 6	0.2 ± 0.1	(-)	µg g-1 dw h-1
Albizzia odoratissima	Fabaceae	Isoprene, Monoterpenes	3.8 ± 1	1.3 ± 0.4	(-)	µg g-1 dw h-1
Albizzia procera	Fabaceae	Isoprene, Monoterpenes	24.3 ± 5	0.5 ± 0.2	(-)	µg g-1 dw h-1
Ficus benghalensis	Moraceae	Isoprene, Monoterpenes	45.5 ± 7	2.6 ± 0.9	(-)	µg g-1 dw h-1
Ficus infectoria	Moraceae	Isoprene, Monoterpenes	55.9 ± 8	3.5 ± 1	(-)	µg g-1 dw h-1
Eucalyptus globulus	Myrtaceae	Isoprene, Monoterpenes	45.8 ± 7	4.6 ± 2	(-)	µg g-1 dw h-1
Syzygium cuminii	Myrtaceae	Isoprene, Monoterpenes	50.6 ± 8	3.3 ± 0.8	(-)	µg g-1 dw h-1
Ougeinia oojeinensis	Fabaceae	Isoprene, Monoterpenes	38.8 ± 9	8.1 ± 3	(-)	µg g-1 dw h-1
Pterocarpus marsupium	Fabaceae	Isoprene, Monoterpenes	50.8 ± 7	5.0 ± 2	(-)	µg g-1 dw h-1
Butea monosperma	Fabaceae	Isoprene, Monoterpenes	13.8 ± 5	BDL	(-)	µg g-1 dw h-1
Dalbergia latifolia	Fabaceae	Isoprene, Monoterpenes	64.8 ± 9	BDL	(-)	µg g-1 dw h-1
Dalbergia sissoo	Fabaceae	Isoprene, Monoterpenes	75.2 ± 11	BDL	(-)	µg g-1 dw h-1
Pongamia pinnata	Fabaceae	Isoprene, Monoterpenes	25.9 ± 7.5	2.1 ± 0.6	(-)	µg g-1 dw h-1
Zizyphus xylopyra	Rhamnaceae	Isoprene, Monoterpenes	0.9 ± 0.3	2.4 ± 0.7	(-)	µg g-1 dw h-1
Adina cordifolia	Rubiaceae	Isoprene, Monoterpenes	0.6 ± 0.2	BDL	(-)	µg g-1 dw h-1
Anthocephalus indicus	Rubiaceae	Isoprene, Monoterpenes	0.5 ± 0.1	0.6 ± 0.3	(-)	µg g-1 dw h-1
Chloroxylon swietenia	Rubiaceae	Isoprene, Monoterpenes	BDL	BDL	(-)	µg g-1 dw h-1
Mitragyna parviflora	Rubiaceae	Isoprene, Monoterpenes	0.7 ± 0.2	0.3 ± 0.1	(-)	µg g-1 dw h-1
Citrus lemon	Rutaceae	Isoprene, Monoterpenes	0.3 ± 0.1	5.8 ± 3	(-)	µg g-1 dw h-1
Murraya koenigii	Rutaceae	Isoprene, Monoterpenes	BDL	18 ± 7	(-)	µg g-1 dw h-1
Madhuca indica	Sapotaceae	Isoprene, Monoterpenes	60.7 ± 10	0.4 ± 0.2	(-)	µg g-1 dw h-1
Ailanthus excelsa	Simaroubaceae	Isoprene, Monoterpenes	BDL	0.3 ± 0.2	(-)	µg g-1 dw h-1
Helicteres isora	Malvaceae	Isoprene, Monoterpenes	1.0 ± 0.2	0.3 ± 0.1	(-)	µg g-1 dw h-1
Sterculia alata	Malvaceae	Isoprene, Monoterpenes	BDL	BDL	(-)	µg g-1 dw h-1
Sterculia urens	Malvaceae	Isoprene, Monoterpenes	0.2 ± 0.1	BDL	(-)	µg g-1 dw h-1
Grewia titiaefolia	Malvaceae	Isoprene, Monoterpenes	BDL	0.7 ± 0.2	(-)	µg g-1 dw h-1
Gmelina arborea	Verbenaceae	Isoprene, Monoterpenes	10.2 ± 2.3	BDL	(-)	µg g-1 dw h-1
Tectona grandis	Lamiaceae	Isoprene, Monoterpenes	15.5 ± 4	BDL	(-)	µg g-1 dw h-1
Acacia confusa	Fabaceae	Isoprene	1.5 ± 0.2	(-)	(-)	µg g-1 dw h-1	Japan (Okinawa )	Enclosure systems, GC-MS	Tambunan et al. (2006)	42
Araucaria heterophylla	Araucariaceae	Isoprene	0.2 ± 0.1	(-)	(-)	µg g-1 dw h-1
Bauhinia variegata	Fabaceae	Isoprene	24.0 ± 3.9	(-)	(-)	µg g-1 dw h-1
Bischoffia javanica	Euphorbiaceae	Isoprene	1.3 ± 0.1	(-)	(-)	µg g-1 dw h-1
Callophyllum inophyllum	Guttiferae	Isoprene	8.7 ± 1.9	(-)	(-)	µg g-1 dw h-1
Castanopsis cuspidada	Fagaceae	Isoprene	0.5 ± 0.0	(-)	(-)	µg g-1 dw h-1
Casuarina equisentifolia	Casuarinaceae	Isoprene	5.9 ± 1.5	(-)	(-)	µg g-1 dw h-1
Chamaecyparis obtusa	Cupressaceae	Isoprene	0.4 ± 0.1	(-)	(-)	µg g-1 dw h-1
Cinnamomum japonicum	Lauraceae	Isoprene	1.2 ± 0.1	(-)	(-)	µg g-1 dw h-1
Delonix regia	Fabaceae	Isoprene	3.0 ± 1.2	(-)	(-)	µg g-1 dw h-1
Diospyros ferrea	Ebenaceae	Isoprene	22.1 ± 8.7	(-)	(-)	µg g-1 dw h-1
Elaeocarpus sylvestris	Elaeocarpaceae	Isoprene	4.5 ± 0.6	(-)	(-)	µg g-1 dw h-1
Erythrina variegata	Fabaceae	Isoprene	19.3 ± 1.5	(-)	(-)	µg g-1 dw h-1
Ficus erecta	Moraceae	Isoprene	4.2 ± 0.1	(-)	(-)	µg g-1 dw h-1
Ficus microcarpa	Moraceae	Isoprene	9.8 ± 0.3	(-)	(-)	µg g-1 dw h-1
Ficus microcarpa	Moraceae	Isoprene	7.3 ± 0.6	(-)	(-)	µg g-1 dw h-1
Ficus septica	Moraceae	Isoprene	8.1 ± 0.9	(-)	(-)	µg g-1 dw h-1
Ficus virgata	Moraceae	Isoprene	62.8 ± 4.5	(-)	(-)	µg g-1 dw h-1
Garcinia subelliptica	Guttiferae	Isoprene	9.7 ± 3.2	(-)	(-)	µg g-1 dw h-1
Hernandia nymphaeaefolia	Lauraceae	Isoprene	3.4 ± 0.5	(-)	(-)	µg g-1 dw h-1
Hibiscus tilioceus	Malvaceae	Isoprene	2.6 ± 0.2	(-)	(-)	µg g-1 dw h-1
Juniperus chinensis	Cupressaceae	Isoprene	0.3 ± 0.0	(-)	(-)	µg g-1 dw h-1
Lagerstroemia subcostata	Lythraceae	Isoprene	0.9 ± 0.1	(-)	(-)	µg g-1 dw h-1
Leucaena leucocepala	Fabaceae	Isoprene	3.1 ± 0.1	(-)	(-)	µg g-1 dw h-1
Macaranga tanarius	Euphorbiaceae	Isoprene	2.1 ± 0.4	(-)	(-)	µg g-1 dw h-1
Morus australis	Moraceae	Isoprene	4.9 ± 0.4	(-)	(-)	µg g-1 dw h-1
Nerium indicum	Apocynaceae	Isoprene	0.3 ± 0.0	(-)	(-)	µg g-1 dw h-1
Persea thunbergii	Lauraceae	Isoprene	0.8 ± 0.1	(-)	(-)	µg g-1 dw h-1
Pinus luchuensis	Pinaceae	Isoprene	0.1 ± 0.0	(-)	(-)	µg g-1 dw h-1
Pittosporum tobira	Pittosporaceae	Isoprene	2.0 ± 0.1	(-)	(-)	µg g-1 dw h-1
Podocarpus macrophylla	Podocarpaceae	Isoprene	0.9 ± 0.1	(-)	(-)	µg g-1 dw h-1
Pongamia pinnata	Fabaceae	Isoprene	8.7 ± 0.4	(-)	(-)	µg g-1 dw h-1
Prunus cerasoides	Rosaceae	Isoprene	2.0 ± 0.9	(-)	(-)	µg g-1 dw h-1
Rapiolepis umbellate	Rosaceae	Isoprene	3.4 ± 0.4	(-)	(-)	µg g-1 dw h-1
Rhus succedanea	Anacardiaceae	Isoprene	2.3 ± 0.4	(-)	(-)	µg g-1 dw h-1
Schima willichie	Theaceae	Isoprene	0.3 ± 0.0	(-)	(-)	µg g-1 dw h-1
Shefflera arboricola	Araliaceae	Isoprene	2.2 ± 0.2	(-)	(-)	µg g-1 dw h-1
Terminalia catappa	Combretaceae	Isoprene	1.1 ± 0.4	(-)	(-)	µg g-1 dw h-1
Ternstroemia japonica	Theaceae	Isoprene	1.3 ± 0.3	(-)	(-)	µg g-1 dw h-1
Thespesia populnea	Malvaceae	Isoprene	2.4 ± 0.4	(-)	(-)	µg g-1 dw h-1
Trachelospermum asiaticum	Apocynaceae	Isoprene	7.0 ± 1.3	(-)	(-)	µg g-1 dw h-1
Trupinia ternata	Staphyleaceae	Isoprene	4.2 ± 0.8	(-)	(-)	µg g-1 dw h-1
Ardisia eliptica	Primulaceae	Terpenes	(-)	0.826 ± 0.753		µg g-1 dw h-1	Malaysia (Borneo)	ADC, GC-MS	Llusià et al. (2014)	43
Artocarpus heterophyllus	Moraceae	Terpenes	(-)	0.186 ± 0.155		µg g-1 dw h-1
Baccaurea macrocarpa	Phyllanthaceae	Terpenes	(-)	2.613 ± 2.415		µg g-1 dw h-1
Barringtonia sarcostachys	Lecythidaceae	Terpenes	(-)	0.068 ± 0.029		µg g-1 dw h-1
Caesalpinia mezzoneuron	Fabaceae	Terpenes	(-)	0.040 ± 0.024		µg g-1 dw h-1
Callicarpa longifolia	Lamiaceae	Terpenes	(-)	0.287 ± 0.063		µg g-1 dw h-1
Clausena excavata	Rutaceae	Terpenes	(-)	6.137 ± 5.837		µg g-1 dw h-1
Clidemia hirta	Melastomataceae	Terpenes	(-)	6.156 ± 5.994		µg g-1 dw h-1
Dillenia excelsa	Dilleniaceae	Terpenes	(-)	0.198 ± 0.089		µg g-1 dw h-1
Dimocarpus logan	Sapindaceae	Terpenes	(-)	0.235 ± 0.153		µg g-1 dw h-1
Diospyros durinoides	Ebenaceae	Terpenes	(-)	4.643 ± 2.283		µg g-1 dw h-1
Dipterocarpus aplanata	Dipterocarpaceae	Terpenes	(-)	0.196 ± 0.007		µg g-1 dw h-1
Dipterocarpus appendiculata	Dipterocarpaceae	Terpenes	(-)	NED		µg g-1 dw h-1
Dipterocarpus gracilis	Dipterocarpaceae	Terpenes	(-)	0.142 ± 0.090		µg g-1 dw h-1
Dryobalanops lanceolata	Dipterocarpaceae	Terpenes	(-)	0.170 ± 0.157		µg g-1 dw h-1
Duabanga moluccana	Lythraceae	Terpenes	(-)	0.25		µg g-1 dw h-1
Eusideroxylon brevilabrum	Lauraceae	Terpenes	(-)	NED		µg g-1 dw h-1
Eusideroxylon zwangeri	Lauraceae	Terpenes	(-)	3.771 ± 3.079		µg g-1 dw h-1
Fagraea cuspidata	Gentianaceae	Terpenes	(-)	2.426 ± 1.958		µg g-1 dw h-1
Hopea nervosa	Dipterocarpaceae	Terpenes	(-)	0.327 ± 0.110		µg g-1 dw h-1
Hopea nutans	Dipterocarpaceae	Terpenes	(-)	3.470 ± 2.764		µg g-1 dw h-1
Hopea sangal	Dipterocarpaceae	Terpenes	(-)	0.21		µg g-1 dw h-1
Ludekia borneensis	Rubiaceae	Terpenes	(-)	0.073 ± 0.014		µg g-1 dw h-1
Macaranga gigantea	Euphorbiaceae	Terpenes	(-)	0.072 ± 0.025		µg g-1 dw h-1
Macaranga hypoleuca	Euphorbiaceae	Terpenes	(-)	11.623		µg g-1 dw h-1
Macaranga pearsonii	Euphorbiaceae	Terpenes	(-)	0.341 ± 0.031		µg g-1 dw h-1
Macaranga peltata	Euphorbiaceae	Terpenes	(-)	1.688		µg g-1 dw h-1
Mallotus mollisimus	Euphorbiaceae	Terpenes	(-)	0.035 ± 0.029		µg g-1 dw h-1
Mallotus wrayi	Euphorbiaceae	Terpenes	(-)	0.266 ± 0.250		µg g-1 dw h-1
Melastoma malabathricum	Melastomataceae	Terpenes	(-)	0.557		µg g-1 dw h-1
Neonauclea artocarpoides	Rubiaceae	Terpenes	(-)	0.150 ± 0.075		µg g-1 dw h-1
Octomeles sumatrana	Tetramelaceae	Terpenes	(-)	0.469 ± 0.362		µg g-1 dw h-1
Parashorea malaanonan	Dipterocarpaceae	Terpenes	(-)	1.177 ± 0.709		µg g-1 dw h-1
Parashorea tomentella	Dipterocarpaceae	Terpenes	(-)	1.101 ± 0.801		µg g-1 dw h-1
Pleiocarpidia sandahanica	Rubiaceae	Terpenes	(-)	0.190 ± 0.178		µg g-1 dw h-1
Podocarpus nerifolius	Podocarpaceae	Terpenes	(-)	0.387 ± 0.231		µg g-1 dw h-1
Poikilospermum cordifolium	Urticaceae	Terpenes	(-)	5.553		µg g-1 dw h-1
Semecarpus bunburyans	Anacardiaceae	Terpenes	(-)	1.829 ± 0.261		µg g-1 dw h-1
Senna alata	Fabaceae	Terpenes	(-)	0.039 ± 0.033		µg g-1 dw h-1
Shorea johorensis	Dipterocarpaceae	Terpenes	(-)	5.026 ± 3.833		µg g-1 dw h-1
Shorea macrophylla	Dipterocarpaceae	Terpenes	(-)	0.488		µg g-1 dw h-1
Syzygium campanulatum	Myrtaceae	Terpenes	(-)	0.309 ± 0.241		µg g-1 dw h-1
Uncaria cordata	Rubiaceae	Terpenes	(-)	0.537 ± 0.491		µg g-1 dw h-1
Aframomum latifolia	Zingiberaceae	Isoprene	NED	(-)	(-)	µg g-1 dw h-1	Republic of Congo	Enclosure systems, PID/GC-MS	Serça et al. (2001)	32
Afrostyrax lepidophyllus	Huaceae	Isoprene	NED	(-)	(-)	µg g-1 dw h-1
Albizzia ferruginea	Fabaceae	Isoprene	NED	(-)	(-)	µg g-1 dw h-1
Alchornea cordifolia	Euphorbiaceae	Isoprene	0.4	(-)	(-)	µg g-1 dw h-1
Allophyllus africanus	Polemoniaceae	Isoprene	NED	(-)	(-)	µg g-1 dw h-1
Amphimas pterocarpoides	Fabaceae	Isoprene	NED	(-)	(-)	µg g-1 dw h-1
Anthonotha macrophylla	Fabaceae	Isoprene	60	(-)	(-)	µg g-1 dw h-1
Berlinia grandifolia	Fabaceae	Isoprene	62	(-)	(-)	µg g-1 dw h-1
Caloncoba welwitschii	Achariaceae	Isoprene	NED	(-)	(-)	µg g-1 dw h-1
Celtis mildbraedii	Cannabaceae	Isoprene	NED	(-)	(-)	µg g-1 dw h-1
Chytranthus spp	Sapindaceae	Isoprene	1	(-)	(-)	µg g-1 dw h-1
Coelocaryon prenssii	Myristicaceae	Isoprene	NED	(-)	(-)	µg g-1 dw h-1
Dialium pachyphyllum	Fabaceae	Isoprene	NED	(-)	(-)	µg g-1 dw h-1
Drypetes chevalieri	Putranjivaceae	Isoprene	9	(-)	(-)	µg g-1 dw h-1
Entadrophragma candollei	Meliaceae	Isoprene	NED	(-)	(-)	µg g-1 dw h-1
Erythrophleum ivorense	Fabaceae	Isoprene	NED	(-)	(-)	µg g-1 dw h-1
Fagara macrophylla	Rutacean	Isoprene	NED	(-)	(-)	µg g-1 dw h-1
Gilbertiodendron dewevrei	Fabaceae	Isoprene	45	(-)	(-)	µg g-1 dw h-1
Irvingia gabonensis	Irvingiaceae	Isoprene	7	(-)	(-)	µg g-1 dw h-1
Klainedoxa gabonensis	Irvingiaceae	Isoprene	60	(-)	(-)	µg g-1 dw h-1
Manniophyton fulvum	Euphorbiaceae	Isoprene	NED	(-)	(-)	µg g-1 dw h-1
Musanga cecropiodes	Urticaceae	Isoprene	NED	(-)	(-)	µg g-1 dw h-1
Palisota ambigua	Commelinaceae	Isoprene	NED	(-)	(-)	µg g-1 dw h-1
Pancovia laurentii	Sapindaceae	Isoprene	0.9	(-)	(-)	µg g-1 dw h-1
Pauridiantha dewevrei	Rubiaceae	Isoprene	NED	(-)	(-)	µg g-1 dw h-1
Polyalthia suaveolens	Annonaceae	Isoprene	NED	(-)	(-)	µg g-1 dw h-1
Rinorea cerasifolia	Violaceae	Isoprene	0.5	(-)	(-)	µg g-1 dw h-1
Tabernaemontana crassa	Apocynaceae	Isoprene	NED	(-)	(-)	µg g-1 dw h-1
Terminalia superba	Combretaceae	Isoprene	NED	(-)	(-)	µg g-1 dw h-1
Thomandersia laurifolia	Thomandersiaceae	Isoprene	NED	(-)	(-)	µg g-1 dw h-1
Trichilia gilgiana	Meliaceae	Isoprene	NED	(-)	(-)	µg g-1 dw h-1
Xylopia hypolampra	Annonaceae	Isoprene	NED	(-)	(-)	µg g-1 dw h-1
Acrocomia vinifera	Arecaceae	Isoprene	20.2 ± 7.7	(-)	(-)	nmol m-2 s-1	Republic of Panama	LI-6400, GC-PID	Keller and Lerdau (1999)	82
Annona hayesii	Annonaceae	Isoprene	8.9	(-)	(-)	nmol m-2 s-1
Astronium graveolens	Anacardiaceae	Isoprene	26	(-)	(-)	nmol m-2 s-1
Bonamia maripoides	Convolvulaceae	Isoprene	18 ± 2.4	(-)	(-)	nmol m-2 s-1
Cissampelos pareira	Menispermaceae	Isoprene	27.8 ± 2.1	(-)	(-)	nmol m-2 s-1
Cnestidium rufescens	Connaraceae	Isoprene	26.2 ± 1.9	(-)	(-)	nmol m-2 s-1
Dioclea guianensis	Fabaceae	Isoprene	43.3	(-)	(-)	nmol m-2 s-1
Doliocarpus major	Dilleniaceae	Isoprene	32.4	(-)	(-)	nmol m-2 s-1
Ficus insipida	Moraceae	Isoprene	36.5 ± 7.3	(-)	(-)	nmol m-2 s-1
Ficus sp.	Moraceae	Isoprene	15.9	(-)	(-)	nmol m-2 s-1
Leuhea seemanii	Malvaceae	Isoprene	23.6 ± 5.1	(-)	(-)	nmol m-2 s-1
Spondias mombin	Anacardiaceae	Isoprene	32.5 ± 7.6	(-)	(-)	nmol m-2 s-1
Stigmaphyllon hypargyreum	Malpighiaceae	Isoprene	36.3 ± 8.4	(-)	(-)	nmol m-2 s-1
Xylopia frutescens	Annonaceae	Isoprene	14.6	(-)	(-)	nmol m-2 s-1
Albizia guachapele	Miosoideae	Isoprene	0	(-)	(-)	nmol m-2 s-1
Anacardium excelsum	Anacardiaceae	Isoprene	0	(-)	(-)	nmol m-2 s-1
Anonna spraguei	Annonaceae	Isoprene	0	(-)	(-)	nmol m-2 s-1
Antirrhoea trichantha	Rubiaceae	Isoprene	0	(-)	(-)	nmol m-2 s-1
Arrabidaea patellifera	Bignoniaceae	Isoprene	0	(-)	(-)	nmol m-2 s-1
Calycophyllum candidissimum	Rubiaceae	Isoprene	0	(-)	(-)	nmol m-2 s-1
Castilia elastica	Moraceae	Isoprene	0	(-)	(-)	nmol m-2 s-1
Cecropia longipes	Moraceae	Isoprene	0	(-)	(-)	nmol m-2 s-1
Cecropia obtusifolia	Moraceae	Isoprene	0	(-)	(-)	nmol m-2 s-1
Cecropia peltata	Moraceae	Isoprene	0	(-)	(-)	nmol m-2 s-1
Chrysophyllum cainito	Sapotaceae	Isoprene	0	(-)	(-)	nmol m-2 s-1
Cissus erosa	Vitaceae	Isoprene	0	(-)	(-)	nmol m-2 s-1
Combretum fruticosum	Combretaceae	Isoprene	0	(-)	(-)	nmol m-2 s-1
Cordia alliodora	Boraginaceae	Isoprene	0	(-)	(-)	nmol m-2 s-1
Cupania sp.	Sapindaceae	Isoprene	0	(-)	(-)	nmol m-2 s-1
Enterolobium cyclocarpum	Fabaceae	Isoprene	0	(-)	(-)	nmol m-2 s-1
Godmania aesqualifolia	Bignoniaceae	Isoprene	0	(-)	(-)	nmol m-2 s-1
Gouania lupuloides	Vitaceae	Isoprene	0	(-)	(-)	nmol m-2 s-1
Guazuma ulmifolia	Malvaceae	Isoprene	0	(-)	(-)	nmol m-2 s-1
Gurania seemaniana	Cucurbitaceae	Isoprene	0	(-)	(-)	nmol m-2 s-1
Jacquemontia perryana	Convolvulaceae	Isoprene	0	(-)	(-)	nmol m-2 s-1
Maclura tinctoria	Moraceae	Isoprene	0	(-)	(-)	nmol m-2 s-1
Mikania leiostachya	Compositaea	Isoprene	0	(-)	(-)	nmol m-2 s-1
Peritossa pruninosa	Hippocratacceae	Isoprene	0	(-)	(-)	nmol m-2 s-1
Phoebe mexicana	Lauraceae	Isoprene	0	(-)	(-)	nmol m-2 s-1
Phoebe sp.	Lauraceae	Isoprene	0	(-)	(-)	nmol m-2 s-1
Piper reticuiatum	Piperaceae	Isoprene	0	(-)	(-)	nmol m-2 s-1
Pseudobombax septenatum	Malvaceae	Isoprene	0	(-)	(-)	nmol m-2 s-1
Schefflera morototoni	Araliaceae	Isoprene	0	(-)	(-)	nmol m-2 s-1
Serjania mexicana	Sapindaceae	Isoprene	0	(-)	(-)	nmol m-2 s-1
Trichostigma octandra	Phytolaccaceae	Isoprene	0	(-)	(-)	nmol m-2 s-1
Tynnanthus croatianus	Bignoniaceae	Isoprene	0	(-)	(-)	nmol m-2 s-1
Urera caracasana	Urticaceae	Isoprene	0	(-)	(-)	nmol m-2 s-1
Vitis tiliifolia	Vitaceae	Isoprene	0	(-)	(-)	nmol m-2 s-1
Zuelania guidonia	Flacourtiaceae	Isoprene	0	(-)	(-)	nmol m-2 s-1
Apeiba membranacea	Malvaceae	Isoprene	0	(-)	(-)	nmol m-2 s-1	Republic of Panama	LI-6400, GC-PID	Lerdau and Throop (1999)
Aspidosperma cruenta	Apocynaceae	Isoprene	0	(-)	(-)	nmol m-2 s-1
Brosimum utile	Moraceae	Isoprene	10.7	(-)	(-)	nmol m-2 s-1
Calophyllum longifolium	Clusiaceae	Isoprene	11.9	(-)	(-)	nmol m-2 s-1
Carapa guianensis	Meliaceae	Isoprene	0	(-)	(-)	nmol m-2 s-1
Cecropia insignis	Cecropiaceae	Isoprene	0	(-)	(-)	nmol m-2 s-1
Cordia bicolor	Boraginaceae	Isoprene	0	(-)	(-)	nmol m-2 s-1
Dussia munda	Fabaceae	Isoprene	30.7	(-)	(-)	nmol m-2 s-1
Ficus nymphifolia	Moraceae	Isoprene	3.9	(-)	(-)	nmol m-2 s-1
Forsteronia viridescens	Apocynaceae	Isoprene	0	(-)	(-)	nmol m-2 s-1
Guarea sp.	Meliaceae	Isoprene	0	(-)	(-)	nmol m-2 s-1
Guatteria dumetorum	Annonaceae	Isoprene	0	(-)	(-)	nmol m-2 s-1
Jacaranda sp.	Bignoniaceae	Isoprene	0	(-)	(-)	nmol m-2 s-1
Licania hypoleuca	Chrysobalanaceae	Isoprene	0	(-)	(-)	nmol m-2 s-1
Lonchocarpus longifolium	Fabaceae	Isoprene	53	(-)	(-)	nmol m-2 s-1
Manilkara bidentata	Sapotaceae	Isoprene	0	(-)	(-)	nmol m-2 s-1
Marila laxiflora	Clusiaceae	Isoprene	11.2	(-)	(-)	nmol m-2 s-1
Miconia sp.	Melastomataceae	Isoprene	0	(-)	(-)	nmol m-2 s-1
Nectandra purpurascens	Lauraceae	Isoprene	0	(-)	(-)	nmol m-2 s-1
Pera arborea	Euphorbiaceae	Isoprene	0	(-)	(-)	nmol m-2 s-1
Perebea xanthochyma	Moraceae	Isoprene	14.7	(-)	(-)	nmol m-2 s-1
Poulsenia armata	Moraceae	Isoprene	0	(-)	(-)	nmol m-2 s-1
Protium panamense	Burseraceae	Isoprene	46.3	(-)	(-)	nmol m-2 s-1
Simarouba amara	Simaroubaceae	Isoprene	0	(-)	(-)	nmol m-2 s-1
Socratea exorrhiza	Arecaceae	Isoprene	14.5	(-)	(-)	nmol m-2 s-1
Symphonia globulifera	Clusiaceae	Isoprene	16.8	(-)	(-)	nmol m-2 s-1
Tapirira guianensis	Anacardiaceae	Isoprene	0	(-)	(-)	nmol m-2 s-1
Tocoyena pittieri	Rubiaceae	Isoprene	0	(-)	(-)	nmol m-2 s-1
Tontelea richardii	Hippocrataceae	Isoprene	0	(-)	(-)	nmol m-2 s-1
Trattinnickia aspera	Burseraceae	Isoprene	55.1	(-)	(-)	nmol m-2 s-1
Vantanea depleta	Humiriaceae	Isoprene	0	(-)	(-)	nmol m-2 s-1
Virola sp. nov.	Myristicaceae	Isoprene	13	(-)	(-)	nmol m-2 s-1
Vochysia ferruginea	Vochysiaceae	Isoprene	0	(-)	(-)	nmol m-2 s-1
Acacia borleae	Fabaceae	Isoprene	BDL	(-)	(-)	µg g-1 dw h-1	Republic of South Africa (Kruger)	LI-6400, GC-PID	Harley et al. (2003)	130
Acacia borleae	Fabaceae	Isoprene	5.4	(-)	(-)	nL/L
Acacia burkei	Fabaceae	Isoprene	22.6	(-)	(-)	µg g-1 dw h-1
Acacia erioloba	Fabaceae	Isoprene	4.5	(-)	(-)	nL/L
Acacia galpinii	Fabaceae	Isoprene	17.1	(-)	(-)	µg g-1 dw h-1
Acacia nigrescens	Fabaceae	Isoprene	12	(-)	(-)	µg g-1 dw h-1
Acacia nigrescens	Fabaceae	Isoprene	260	(-)	(-)	nL/L
Acacia nilotica	Fabaceae	Isoprene	BDL	(-)	(-)	µg g-1 dw h-1
Acacia nilotica	Fabaceae	Isoprene	5.4	(-)	(-)	nL/L
Acacia polyacantha	Fabaceae	Isoprene	7.6	(-)	(-)	µg g-1 dw h-1
Acacia polyacantha	Fabaceae	Isoprene	>1500	(-)	(-)	nL/L
Acacia robusta	Fabaceae	Isoprene	1.2	(-)	(-)	µg g-1 dw h-1
Acacia robusta	Fabaceae	Isoprene	1.8	(-)	(-)	nL/L
Acacia senegal	Fabaceae	Isoprene	50.1	(-)	(-)	µg g-1 dw h-1
Acacia sieberana	Fabaceae	Isoprene	BDL	(-)	(-)	µg g-1 dw h-1
Acacia tortilis	Fabaceae	Isoprene	BDL	(-)	(-)	µg g-1 dw h-1
Acacia tortilis	Fabaceae	Isoprene	4.6	(-)	(-)	nL/L
Acacia xanthoploea	Fabaceae	Isoprene	BDL	(-)	(-)	µg g-1 dw h-1
Adansonia digitata	Malvaceae	Isoprene	BDL	(-)	(-)	µg g-1 dw h-1
Adenium multiflorum	Apocynaceae	Isoprene	BDL	(-)	(-)	µg g-1 dw h-1
Afzelia quanzensis	Fabaceae	Isoprene	BDL	(-)	(-)	µg g-1 dw h-1
Albizia adianthifolia	Fabaceae	Isoprene	4.9	(-)	(-)	µg g-1 dw h-1
Albizia amara	Fabaceae	Isoprene	BDL	(-)	(-)	µg g-1 dw h-1
Albizia forbesi	Fabaceae	Isoprene	12.5	(-)	(-)	µg g-1 dw h-1
Albizia harveyi	Fabaceae	Isoprene	1.2	(-)	(-)	µg g-1 dw h-1
Albizia harveyi	Fabaceae	Isoprene	5.9	(-)	(-)	nL/L
Albizia versicolor	Fabaceae	Isoprene	105	(-)	(-)	µg g-1 dw h-1
Androstachys johnsonii	Euphorbiaceae	Isoprene	29.6	(-)	(-)	µg g-1 dw h-1
Antidesma venosum	Euphorbiaceae	Isoprene	BDL	(-)	(-)	µg g-1 dw h-1
Balanites maughamii	Balanitaceae	Isoprene	1.7	(-)	(-)	µg g-1 dw h-1
Baphia massaiensis	Fabaceae	Isoprene	113.9	(-)	(-)	µg g-1 dw h-1
Barringtonia racemosa	Lecythidaceae	Isoprene	BDL	(-)	(-)	µg g-1 dw h-1
Bauhinia galpinii	Fabaceae	Isoprene	72.15	(-)	(-)	µg g-1 dw h-1
Bauhinia thonningii	Fabaceae	Isoprene	BDL	(-)	(-)	µg g-1 dw h-1
Bauhinia tomentosa	Fabaceae	Isoprene	148.6	(-)	(-)	µg g-1 dw h-1
Berchemia zeyheri	Rhamnaceae	Isoprene	70.9	(-)	(-)	µg g-1 dw h-1
Bolusanthus speciosus	Fabaceae	Isoprene	39.65	(-)	(-)	µg g-1 dw h-1
Borassus aethiopium	Arecaceae	Isoprene	18.5	(-)	(-)	µg g-1 dw h-1
Breonadia salicina	Rubiaceae	Isoprene	BDL	(-)	(-)	µg g-1 dw h-1
Bridelia micrantha	Euphorbiaceae	Isoprene	BDL	(-)	(-)	µg g-1 dw h-1
Calpurnia aurea	Fabaceae	Isoprene	2.8	(-)	(-)	µg g-1 dw h-1
Carissa edulis	Apocynaceae	Isoprene	BDL	(-)	(-)	µg g-1 dw h-1
Cassia abbreviata	Fabaceae	Isoprene	BDL	(-)	(-)	µg g-1 dw h-1
Cassine aethiopica	Celastraceae	Isoprene	BDL	(-)	(-)	µg g-1 dw h-1
Catha edulis	Celastraceae	Isoprene	BDL	(-)	(-)	µg g-1 dw h-1
Celtis africanus	Ulmaceae	Isoprene	1.2	(-)	(-)	µg g-1 dw h-1
Cissus cornifolia	Vitaceae	Isoprene	BDL	(-)	(-)	µg g-1 dw h-1
Colophospermum mopane	Fabaceae	Isoprene	BDL	(-)	(-)	µg g-1 dw h-1
Colophospermum mopane	Fabaceae	Isoprene	8.5	(-)	(-)	nL/L
Combretum apiculatum	Combretaceae	Isoprene	BDL	(-)	(-)	µg g-1 dw h-1
Combretum hereroense	Combretaceae	Isoprene	BDL	(-)	(-)	µg g-1 dw h-1
Combretum imberbe	Combretaceae	Isoprene	BDL	(-)	(-)	µg g-1 dw h-1
Combretum zeyheri	Combretaceae	Isoprene	BDL	(-)	(-)	µg g-1 dw h-1
Commiphora mollis	Burseraceae	Isoprene	40.6	(-)	(-)	µg g-1 dw h-1
Commiphora pyracanthoides	Burseraceae	Isoprene	51.9	(-)	(-)	µg g-1 dw h-1
Commiphora schimperi	Burseraceae	Isoprene	18.6	(-)	(-)	µg g-1 dw h-1
Cordia ovalis	Boraginaceae	Isoprene	BDL	(-)	(-)	µg g-1 dw h-1
Cordyla africana	Fabaceae	Isoprene	86.4	(-)	(-)	µg g-1 dw h-1
Croton megalobotrys	Euphorbiaceae	Isoprene	BDL	(-)	(-)	µg g-1 dw h-1
Cussonia zuluensis	Araliaceae	Isoprene	BDL	(-)	(-)	µg g-1 dw h-1
Dalbergia melanoxylon	Fabaceae	Isoprene	39.05	(-)	(-)	µg g-1 dw h-1
Dichrostachys cinerea	Fabaceae	Isoprene	BDL	(-)	(-)	µg g-1 dw h-1
Diospyros lycoides	Ebenaceae	Isoprene	BDL	(-)	(-)	µg g-1 dw h-1
Diplorhynchus condylocarpon	Apocynaceae	Isoprene	72.7	(-)	(-)	µg g-1 dw h-1
Dombeya rotundifolia	Malvaceae	Isoprene	BDL	(-)	(-)	µg g-1 dw h-1
Dovyalis caffra	Flacourtiaceae	Isoprene	101.3	(-)	(-)	µg g-1 dw h-1
Ehretia obtusifolia	Boraginaceae	Isoprene	2.8	(-)	(-)	µg g-1 dw h-1
Ekebergia capensis	Meliaceae	Isoprene	BDL	(-)	(-)	µg g-1 dw h-1
Elephantorrhiza burkei	Fabaceae	Isoprene	BDL	(-)	(-)	µg g-1 dw h-1
Erythrina lysistemon	Fabaceae	Isoprene	1.6	(-)	(-)	µg g-1 dw h-1
Euclea crispa	Ebenaceae	Isoprene	BDL	(-)	(-)	µg g-1 dw h-1
Euclea natalensis	Ebenaceae	Isoprene	BDL	(-)	(-)	µg g-1 dw h-1
Faidherbia albida	Fabaceae	Isoprene	BDL	(-)	(-)	µg g-1 dw h-1
Ficus ingens	Moraceae	Isoprene	74.4	(-)	(-)	µg g-1 dw h-1
Ficus stuhlmannii	Moraceae	Isoprene	22.9	(-)	(-)	µg g-1 dw h-1
Ficus sycamorus	Moraceae	Isoprene	23	(-)	(-)	µg g-1 dw h-1
Galpinia transvaalica	Lythraceae	Isoprene	BDL	(-)	(-)	µg g-1 dw h-1
Grewia bicolor	Malvaceae	Isoprene	BDL	(-)	(-)	µg g-1 dw h-1
Grewia flavescens	Malvaceae	Isoprene	BDL	(-)	(-)	µg g-1 dw h-1
Grewia hexamita	Malvaceae	Isoprene	BDL	(-)	(-)	µg g-1 dw h-1
Guibourtia conjugata	Caesalpinaceae	Isoprene	65	(-)	(-)	nL/L
Heteropyxis natalensis	Myrtaceae	Isoprene	BDL	(-)	(-)	µg g-1 dw h-1
Hexalobus monopetalus	Annonaceae	Isoprene	BDL	(-)	(-)	µg g-1 dw h-1
Homalium dentatum	Flacourtiaceae	Isoprene	83.3	(-)	(-)	µg g-1 dw h-1
Kigelia africana	Bignoniaceae	Isoprene	BDL	(-)	(-)	µg g-1 dw h-1
Kirkia acuminata	Simaroubaceae	Isoprene	BDL	(-)	(-)	µg g-1 dw h-1
Lannea schweinfurthii	Anacardiaceae	Isoprene	BDL	(-)	(-)	µg g-1 dw h-1
Lonchocarpus capassa	Fabaceae	Isoprene	23.35	(-)	(-)	µg g-1 dw h-1
Mackaya bella	Acanthaceae	Isoprene	BDL	(-)	(-)	µg g-1 dw h-1
Manilkara mochisia	Sapotaceae	Isoprene	BDL	(-)	(-)	µg g-1 dw h-1
Markhamia zanzibarica	Bignoniaceae	Isoprene	BDL	(-)	(-)	µg g-1 dw h-1
Maytenus undata	Celastraceae	Isoprene	BDL	(-)	(-)	µg g-1 dw h-1
Mundulea sericea	Fabaceae	Isoprene	139.05	(-)	(-)	µg g-1 dw h-1
Ochna natalita	Ochnaceae	Isoprene	69.3	(-)	(-)	µg g-1 dw h-1
Oncoba spinosa	Flacourtiaceae	Isoprene	60	(-)	(-)	µg g-1 dw h-1
Ormocarpum trichocarpum	Fabaceae	Isoprene	10.1	(-)	(-)	µg g-1 dw h-1
Ormocarpum trichocarpum	Fabaceae	Isoprene	834	(-)	(-)	µg g-1 dw h-1
Pachystigma macrocalyx	Rubiaceae	Isoprene	BDL	(-)	(-)	µg g-1 dw h-1
Pappea capensis	Sapindaceae	Isoprene	BDL	(-)	(-)	µg g-1 dw h-1
Peltophorum africanum	Fabaceae	Isoprene	BDL	(-)	(-)	µg g-1 dw h-1
Phoenix reclinata	Arecaceae	Isoprene	1.9	(-)	(-)	µg g-1 dw h-1
Phragmites australis	Poaceae	Isoprene	34.3	(-)	(-)	µg g-1 dw h-1
Pseudolachnostylis maprouneifolia	Euphorbiaceae	Isoprene	73.9	(-)	(-)	µg g-1 dw h-1
Pterocarpus rotundifolius	Fabaceae	Isoprene	56.7	(-)	(-)	µg g-1 dw h-1
Rhus gueinzii	Anacardiaceae	Isoprene	40.5	(-)	(-)	µg g-1 dw h-1
Rhus lancea	Anacardiaceae	Isoprene	48.3	(-)	(-)	µg g-1 dw h-1
Rhus pyroides	Anacardiaceae	Isoprene	BDL	(-)	(-)	µg g-1 dw h-1
Salvadora angustifolia	Salvadoraceae	Isoprene	5.5	(-)	(-)	µg g-1 dw h-1
Salvadora persica	Salvadoraceae	Isoprene	52.8	(-)	(-)	µg g-1 dw h-1
Schotia brachypetala	Fabaceae	Isoprene	BDL	(-)	(-)	µg g-1 dw h-1
Schotia capitata	Fabaceae	Isoprene	1.2	(-)	(-)	µg g-1 dw h-1
Sclerocarya birrea	Anacardiaceae	Isoprene	BDL	(-)	(-)	µg g-1 dw h-1
Securinega virosa	Euphorbiaceae	Isoprene	51.4	(-)	(-)	µg g-1 dw h-1
Spirostachys africana	Euphorbiaceae	Isoprene	67.5	(-)	(-)	µg g-1 dw h-1
Steganotaenia araliacea	Apiaceae	Isoprene	BDL	(-)	(-)	µg g-1 dw h-1
Sterculia murex	Malvaceae	Isoprene	BDL	(-)	(-)	µg g-1 dw h-1
Strychnos spinosa	Loganiaceae	Isoprene	BDL	(-)	(-)	µg g-1 dw h-1
Syzygium cordatum	Myrtaceae	Isoprene	7.8	(-)	(-)	µg g-1 dw h-1
Syzygium sp.	Myrtaceae	Isoprene	16.4	(-)	(-)	µg g-1 dw h-1
Tabernaemontana elegans	Apocynaceae	Isoprene	BDL	(-)	(-)	µg g-1 dw h-1
Terminalia prunoides	Combretaceae	Isoprene	BDL	(-)	(-)	µg g-1 dw h-1
Terminalia sericea	Combretaceae	Isoprene	BDL	(-)	(-)	µg g-1 dw h-1
Trema orientalis	Ulmaceae	Isoprene	BDL	(-)	(-)	µg g-1 dw h-1
Trichilia emetica	Meliaceae	Isoprene	BDL	(-)	(-)	µg g-1 dw h-1
Vernonia colorata	Asteraceae	Isoprene	BDL	(-)	(-)	µg g-1 dw h-1
Vigna sp.	Fabaceae	Isoprene	BDL	(-)	(-)	µg g-1 dw h-1
Vitex sp.	Lamiaceae	Isoprene	BDL	(-)	(-)	µg g-1 dw h-1
Warburgia salutaris	Canellaceae	Isoprene	BDL	(-)	(-)	µg g-1 dw h-1
Xanthocercis zambesiaca	Fabaceae	Isoprene	57.6	(-)	(-)	µg g-1 dw h-1
Xylia torreana	Fabaceae	Isoprene	BDL	(-)	(-)	µg g-1 dw h-1
Ziziphus mucronata	Rhamnaceae	Isoprene	BDL	(-)	(-)	µg g-1 dw h-1
Ziziphus rivularis	Rhamnaceae	Isoprene	BDL	(-)	(-)	µg g-1 dw h-1
Acacia nigrescens	Fabaceae	Isoprene, Monoterpene	110	0.7	(-)	µg g-1 dw h-1	Republic of South Africa (Klaserie and Nylsvley)	Enclosure systems, GC-FID	Guenther et al. (1996b)
Acacia tortilis	Fabaceae	Isoprene, Monoterpene	< 0.5	8.8	(-)	µg g-1 dw h-1
Burkea africana	Fabaceae	Isoprene, Monoterpene	36	< 0.5	(-)	µg g-1 dw h-1
Colophospermum mopane	Fabaceae	Isoprene, Monoterpene	< 0.5	52	(-)	µg g-1 dw h-1
Combretum apiculatum	Combretaceae	Isoprene, Monoterpene	< 0.5	< 0.5	(-)	µg g-1 dw h-1
Combretum molle	Combretaceae	Isoprene, Monoterpene	< 0.5	< 0.5	(-)	µg g-1 dw h-1
Grewia flavescens	Malvaceae	Isoprene, Monoterpene	< 0.5	0.5	(-)	µg g-1 dw h-1
Ochna pulchra	Ochnaceae	Isoprene, Monoterpene	32	< 0.5	(-)	µg g-1 dw h-1
Phragmites mauritianum	Poaceae	Isoprene, Monoterpene	35	0.6	(-)	µg g-1 dw h-1
Rhus leptodictya	Anacardiaceae	Isoprene, Monoterpene	54	1.1	(-)	µg g-1 dw h-1
Sclerocarya birrea	Anacardiaceae	Isoprene, Monoterpene	< 0.5	< 0.5	(-)	µg g-1 dw h-1
Securinega virosa	Euphorbiaceae	Isoprene, Monoterpene	81	4.7	(-)	µg g-1 dw h-1
Terminalia prunoides	Combretaceae	Isoprene, Monoterpene	< 0.5	3.9	(-)	µg g-1 dw h-1
Terminalia sericea	Combretaceae	Isoprene, Monoterpene	< 0.5	1.3	(-)	µg g-1 dw h-1
Acacia nilotica	Fabaceae	Isoprene, Monoterpenes	< 0.5	< 0.5	(-)	µg g-1 dw h-1	Republic of South Africa (Nylsvley)	Enclosure systems, GC-MS	Otter et al. (2002)
Acacia karroo	Fabaceae	Isoprene, Monoterpenes	< 0.5	< 0.5	(-)	µg g-1 dw h-1
Acacia mellifera	Fabaceae	Isoprene, Monoterpenes	5.7	< 0.5	(-)	µg g-1 dw h-1
Burkea africana	Fabaceae	Isoprene, Monoterpenes	56.1	< 0.5	(-)	µg g-1 dw h-1
Grewia flavescens	Malvaceae	Isoprene, Monoterpenes	< 0.5	< 0.5	(-)	µg g-1 dw h-1
Terminalia sericea	Combretaceae	Isoprene, Monoterpenes	< 0.5	< 0.5	(-)	µg g-1 dw h-1
This table only includes quantitative measurements of emission, the emission was measured at or normalized to photon flux density of 1000 µmol m-2 s-1 and leaf temperature of 30 °C.
"(-)" indicates that no quantitative measurement was made.
NED, no emission detectable.
BDL, below detection limit.

## Sheet: Family-level isoprene emission
Species	Family	Isoprene emission factors	Units	Sites	References
Buchanania latifolia	Anacardiaceae	32.2	µg g-1 dw h-1	India	Singh et al. (2014)
Buckanania lanzen	Anacardiaceae	28.9	µg g-1 dw h-1	India	Singh et al. (2014)
Lannea schweinfurthii	Anacardiaceae	0	µg g-1 dw h-1	Republic of South Africa	Harley et al. (2003)
Mangifera indica	Anacardiaceae	33.1	µg g-1 dw h-1	Brazil, China, India	Harley et al. (2004), Geron et al. (2006), Varshney and Singh (2003), Padhy and Varshney (2005a and b), Singh and Varshney (2006), Singh et al. (2014)
Odina wodier	Anacardiaceae	49.4	µg g-1 dw h-1	India	Singh et al. (2014)
Rhus chinensis	Anacardiaceae	2.16	µg g-1 dw h-1	China	Klinger et al. (2002)
Rhus gueinzii	Anacardiaceae	40.5	µg g-1 dw h-1	Republic of South Africa	Harley et al. (2003)
Rhus lancea	Anacardiaceae	48.3	µg g-1 dw h-1	Republic of South Africa	Harley et al. (2003)
Rhus leptodictya	Anacardiaceae	54	µg g-1 dw h-1	Republic of South Africa	Guenther et al. (1996b)
Rhus pyroides	Anacardiaceae	0	µg g-1 dw h-1	Republic of South Africa	Harley et al. (2003)
Rhus succedanea	Anacardiaceae	2.3	µg g-1 dw h-1	Japan (Okinawa)	Tambunan et al. (2006)
Sclerocarya birrea	Anacardiaceae	0.25	µg g-1 dw h-1	Republic of South Africa	Harley et al. (2003), Guenther et al. (1996b)
Spondias pinnata	Anacardiaceae	30	µg g-1 dw h-1	India	Singh et al. (2008)
Annona squamosa	Annonaceae	0	µg g-1 dw h-1	India	Singh et al. (2008)
Desmos chinensis	Annonaceae	0	µg g-1 dw h-1	China	Geron et al. (2006)
Duquetia sp.	Annonaceae	0	µg g-1 dw h-1	Brazil	Harley et al. (2004)
Guatteria sp.	Annonaceae	0.2	µg g-1 dw h-1	Brazil	Harley et al. (2004)
Guatteria sp.	Annonaceae	0	µg g-1 dw h-1	Brazil	Harley et al. (2004)
Hexalobus monopetalus	Annonaceae	0	µg g-1 dw h-1	Republic of South Africa	Harley et al. (2003)
Polyalthia longifolia	Annonaceae	0.3	µg g-1 dw h-1	India	Padhy and Varshney (2005a), Singh et al. (2008)
Polyalthia suaveolens	Annonaceae	0	µg g-1 dw h-1	Republic of Congo	Serça et al. (2001)
Rollinia sp.	Annonaceae	0.1	µg g-1 dw h-1	Brazil	Harley et al. (2004)
Xylopia hypolampra	Annonaceae	0	µg g-1 dw h-1	Republic of Congo	Serça et al. (2001)
Adenium multiflorum	Apocynaceae	0	µg g-1 dw h-1	Republic of South Africa	Harley et al. (2003)
Alstonia scholaris	Apocynaceae	0	µg g-1 dw h-1	India	Padhy and Varshney (2005a), Singh et al. (2008 and 2014)
Anartia sp.	Apocynaceae	0.4	µg g-1 dw h-1	Brazil	Harley et al. (2004)
Carissa carandus	Apocynaceae	0	µg g-1 dw h-1	India	Singh et al. (2008)
Carissa edulis	Apocynaceae	0	µg g-1 dw h-1	Republic of South Africa	Harley et al. (2003)
Diplorhynchus condylocarpon	Apocynaceae	72.7	µg g-1 dw h-1	Republic of South Africa	Harley et al. (2003)
Geissospermum sp.	Apocynaceae	0	µg g-1 dw h-1	Brazil	Harley et al. (2004)
Holarrhena antidysenterica	Apocynaceae	0	µg g-1 dw h-1	India	Singh et al. (2014)
Lacmellea aculeata	Apocynaceae	0.1	µg g-1 dw h-1	Brazil	Harley et al. (2004)
Nerium indicum	Apocynaceae	0.15	µg g-1 dw h-1	India, Japan (Okinawa)	Padhy and Varshney (2005a), Tambunan et al. (2006)
Nerium oleander	Apocynaceae	1	µg g-1 dw h-1	India	Singh et al. (2008)
Raufolvia vomitoria	Apocynaceae	0	µg g-1 dw h-1	China	Geron et al. (2006)
Tabernaemontana crassa	Apocynaceae	0	µg g-1 dw h-1	Republic of Congo	Serça et al. (2001)
Tabernaemontana divaricata	Apocynaceae	0	µg g-1 dw h-1	India	Padhy and Varshney (2005a)
Tabernaemontana elegans	Apocynaceae	0	µg g-1 dw h-1	Republic of South Africa	Harley et al. (2003)
Tabernaemontana sp.	Apocynaceae	0.2	µg g-1 dw h-1	Brazil	Harley et al. (2004)
Thevetia peruviana	Apocynaceae	0	µg g-1 dw h-1	India	Padhy and Varshney (2005a)
Trachelospermum asiaticum	Apocynaceae	7	µg g-1 dw h-1	Japan (Okinawa)	Tambunan et al. (2006)
Acanthopanax evodiaefolius	Araliaceae	0	µg g-1 dw h-1	China	Klinger et al. (2002)
Cussonia zuluensis	Araliaceae	0	µg g-1 dw h-1	Republic of South Africa	Harley et al. (2003)
Shefflera arboricola	Araliaceae	2.2	µg g-1 dw h-1	Japan (Okinawa)	Tambunan et al. (2006)
Astrocaryum aculeatissimum	Arecaceae	44.5	µg g-1 dw h-1	Brazil	Harley et al. (2004)
Astrocaryum ratacanthus	Arecaceae	0.7	µg g-1 dw h-1	Brazil	Harley et al. (2004)
Astrocaryum sp.	Arecaceae	0.4	µg g-1 dw h-1	Brazil	Harley et al. (2004)
Attalea phalerata	Arecaceae	39	µg g-1 dw h-1	Brazil	Harley et al. (2004)
Borassus aethiopium	Arecaceae	18.5	µg g-1 dw h-1	Republic of South Africa	Harley et al. (2003)
Calamus gracilis	Arecaceae	146	µg g-1 dw h-1	China	Geron et al. (2006)
Caryota ochlandra	Arecaceae	250	µg g-1 dw h-1	China	Klinger et al. (2002)
Elaeis guineensis	Arecaceae	20.25	µg g-1 dw h-1	China	Geron et al. (2006)
Euterpe precatoria	Arecaceae	41	µg g-1 dw h-1	Costa Rica	Geron et al. (2002)
Geonoma sp.	Arecaceae	0	µg g-1 dw h-1	Brazil	Harley et al. (2004)
Mauritia sp.	Arecaceae	69	µg g-1 dw h-1	Brazil	Harley et al. (2004)
Phoenix reclinata	Arecaceae	1.9	µg g-1 dw h-1	Republic of South Africa	Harley et al. (2003)
Prestoea decurrens	Arecaceae	0	µg g-1 dw h-1	Costa Rica	Geron et al. (2002)
Salacca secanda	Arecaceae	116.5	µg g-1 dw h-1	China	Geron et al. (2006)
Socratea exorrhiza	Arecaceae	80	µg g-1 dw h-1	Costa Rica	Geron et al. (2002)
Welfia regia	Arecaceae	33	µg g-1 dw h-1	Costa Rica	Geron et al. (2002)
Baccharis texana	Asteraceae	0.1	µg g-1 dw h-1	America (Alice, TX)	Guenther et al. (1999a)
Eupatorium odoratum	Asteraceae	0	µg g-1 dw h-1	China	Klinger et al. (2002)
Vernonia colorata	Asteraceae	0	µg g-1 dw h-1	Republic of South Africa	Harley et al. (2003)
Xanthocephalum dracunculoides	Asteraceae	0.1	µg g-1 dw h-1	America (Alice, TX)	Guenther et al. (1999a)
Dolichandrone stipulata	Bignoniaceae	0	µg g-1 dw h-1	China	Klinger et al. (2002)
Heterophragma adenophyllum	Bignoniaceae	0.25	µg g-1 dw h-1	India	Varshney and Singh (2003), Padhy and Varshney (2005a)
Kigelia africana	Bignoniaceae	0	µg g-1 dw h-1	Republic of South Africa	Harley et al. (2003)
Kigelia pinnata	Bignoniaceae	0.9	µg g-1 dw h-1	India	Varshney and Singh (2003), Padhy and Varshney (2005a), Singh and Varshney (2006)
Markhamia zanzibarica	Bignoniaceae	0	µg g-1 dw h-1	Republic of South Africa	Harley et al. (2003)
Millingtonia hortensis	Bignoniaceae	0.15	µg g-1 dw h-1	India	Singh et al. (2008 and 2014)
Tabebuia impetiginosa	Bignoniaceae	0	µg g-1 dw h-1	Brazil	Harley et al.(2004)
Tecoma stans	Bignoniaceae	0.8	µg g-1 dw h-1	India	Padhy and Varshney (2005a)
Cordia alliodora	Boraginaceae	0	µg g-1 dw h-1	Costa Rica	Geron et al. (2002)
Cordia ovalis	Boraginaceae	0	µg g-1 dw h-1	Republic of South Africa	Harley et al. (2003)
Cordia sp.	Boraginaceae	0.6	µg g-1 dw h-1	Brazil	Harley et al. (2004)
Ehretia obtusifolia	Boraginaceae	2.8	µg g-1 dw h-1	Republic of South Africa	Harley et al. (2003)
Boswelia serrata	Burseraceae	47.6	µg g-1 dw h-1	India	Singh et al. (2014)
Commiphora mollis	Burseraceae	40.6	µg g-1 dw h-1	Republic of South Africa	Harley et al. (2003)
Commiphora pyracanthoides	Burseraceae	51.9	µg g-1 dw h-1	Republic of South Africa	Harley et al. (2003)
Commiphora schimperi	Burseraceae	18.6	µg g-1 dw h-1	Republic of South Africa	Harley et al. (2003)
Garuga pinnata	Burseraceae	58.2	µg g-1 dw h-1	India	Singh et al. (2014)
Protium heterophyllum	Burseraceae	126.5	µg g-1 dw h-1	Brazil	Harley et al. (2004)
Protium opacum	Burseraceae	33	µg g-1 dw h-1	Brazil	Harley et al. (2004)
Protium pittieri	Burseraceae	76	µg g-1 dw h-1	Costa Rica	Geron et al. (2002)
Protium polybotrym	Burseraceae	45	µg g-1 dw h-1	Brazil	Harley et al. (2004)
Protium sp.	Burseraceae	47	µg g-1 dw h-1	Brazil	Harley et al. (2004)
Protium subserratum	Burseraceae	3	µg g-1 dw h-1	Brazil	Harley et al. (2004)
Tetragastris altissima	Burseraceae	143	µg g-1 dw h-1	Brazil	Harley et al. (2004)
Cassine aethiopica	Celastraceae	0	µg g-1 dw h-1	Republic of South Africa	Harley et al. (2003)
Catha edulis	Celastraceae	0	µg g-1 dw h-1	Republic of South Africa	Harley et al. (2003)
Goupia sp.	Celastraceae	0	µg g-1 dw h-1	Brazil	Harley et al. (2004)
Maytenus undata	Celastraceae	0	µg g-1 dw h-1	Republic of South Africa	Harley et al. (2003)
Garcinia cowa	Clusiaceae	9.6	µg g-1 dw h-1	China	Klinger et al. (2002), Wilske et al. (2007)
Garcinia macrophylla	Clusiaceae	16.83	µg g-1 dw h-1	Brazil	Bracho-Nunez et al. (2013)
Vismia guianensis	Clusiaceae	48	µg g-1 dw h-1	Brazil	Harley et al. (2004)
Vismia sp.	Clusiaceae	6	µg g-1 dw h-1	Brazil	Harley et al. (2004)
Anogeissus latifolia	Combretaceae	0.6	µg g-1 dw h-1	India	Singh et al. (2014)
Combretum apiculatum	Combretaceae	0.25	µg g-1 dw h-1	Republic of South Africa	Harley et al. (2003), Guenther et al. (1996b)
Combretum hereroense	Combretaceae	0	µg g-1 dw h-1	Republic of South Africa	Harley et al. (2003)
Combretum imberbe	Combretaceae	0	µg g-1 dw h-1	Republic of South Africa	Harley et al. (2003)
Combretum molle	Combretaceae	0.5	µg g-1 dw h-1	Republic of South Africa	Guenther et al. (1996b)
Combretum zeyheri	Combretaceae	0	µg g-1 dw h-1	Republic of South Africa	Harley et al. (2003)
Terminalia arjuna	Combretaceae	0	µg g-1 dw h-1	India	Varshney and Singh (2003), Padhy and Varshney (2005a), Singh and Varshney (2006), Singh et al. (2014)
Terminalia bellirica	Combretaceae	0.075	µg g-1 dw h-1	China, India	Klinger et al. (2002), Varshney and Singh (2003), Padhy and Varshney (2005a), Singh et al. (2014)
Terminalia catappa	Combretaceae	1.1	µg g-1 dw h-1	Japan (Okinawa)	Tambunan et al. (2006)
Terminalia myriocarpa	Combretaceae	0.02	µg g-1 dw h-1	China	Klinger et al. (2002)
Terminalia prunoides	Combretaceae	0.25	µg g-1 dw h-1	Republic of South Africa	Harley et al. (2003), Guenther et al. (1996b)
Terminalia sericea	Combretaceae	0.33	µg g-1 dw h-1	Republic of South Africa	Otter et al. (2002), Harley et al. (2003), Guenther et al. (1996b)
Terminalia superba	Combretaceae	0	µg g-1 dw h-1	Republic of Congo	Serça et al. (2001)
Terminalia tomentosa	Combretaceae	13.8	µg g-1 dw h-1	India	Singh et al. (2008 and 2014)
Diospyros argenta	Ebenaceae	0	µg g-1 dw h-1	China	Geron et al. (2006)
Diospyros ferrea	Ebenaceae	22.1	µg g-1 dw h-1	Japan (Okinawa)	Tambunan et al. (2006)
Diospyros lycoides	Ebenaceae	0	µg g-1 dw h-1	Republic of South Africa	Harley et al. (2003)
Diospyros melanoxylon	Ebenaceae	0.8	µg g-1 dw h-1	India	Singh et al. (2014)
Diospyros texana	Ebenaceae	0.1	µg g-1 dw h-1	America (Alice, TX)	Guenther et al. (1999a)
Euclea crispa	Ebenaceae	0	µg g-1 dw h-1	Republic of South Africa	Harley et al. (2003)
Euclea natalensis	Ebenaceae	0	µg g-1 dw h-1	Republic of South Africa	Harley et al. (2003)
Alchornea cordifolia	Euphorbiaceae	0.4	µg g-1 dw h-1	Republic of Congo	Serça et al. (2001)
Alchornea costaricensis	Euphorbiaceae	0	µg g-1 dw h-1	Costa Rica	Geron et al. (2002)
Alchornea tremiodes	Euphorbiaceae	0	µg g-1 dw h-1	China	Klinger et al. (2002)
Androstachys johnsonii	Euphorbiaceae	29.6	µg g-1 dw h-1	Republic of South Africa	Harley et al. (2003)
Antidesma venosum	Euphorbiaceae	0	µg g-1 dw h-1	Republic of South Africa	Harley et al. (2003)
Baccaurea ramiflor	Euphorbiaceae	5	µg g-1 dw h-1	China	Geron et al. (2006)
Bischoffia javanica	Euphorbiaceae	1.3	µg g-1 dw h-1	Japan (Okinawa)	Tambunan et al. (2006)
Bridelia micrantha	Euphorbiaceae	0	µg g-1 dw h-1	Republic of South Africa	Harley et al. (2003)
Croton matourensis	Euphorbiaceae	0.2	µg g-1 dw h-1	Brazil	Harley et al. (2004)
Croton megalobotrys	Euphorbiaceae	0	µg g-1 dw h-1	Republic of South Africa	Harley et al. (2003)
Flueggea virosa	Euphorbiaceae	160	µg g-1 dw h-1	China	Klinger et al. (2002)
Hevea brasiliensis	Euphorbiaceae	0.08	µg g-1 dw h-1	Brazil, China	Bracho-Nunez et al. (2013), Klinger et al. (2002), Geron et al. (2006)
Hevea guianensis	Euphorbiaceae	0	µg g-1 dw h-1	Brazil	Bracho-Nunez et al. (2013)
Hevea spruceana	Euphorbiaceae	0	µg g-1 dw h-1	Brazil	Bracho-Nunez et al. (2013)
Hura crepitans	Euphorbiaceae	0	µg g-1 dw h-1	Brazil	Bracho-Nunez et al. (2013)
Jatropha gossypifolia	Euphorbiaceae	0	µg g-1 dw h-1	India	Singh et al. (2008)
Macaranga denticulata	Euphorbiaceae	0.04	µg g-1 dw h-1	China	Klinger et al. (2002)
Macaranga tanarius	Euphorbiaceae	2.1	µg g-1 dw h-1	Japan (Okinawa)	Tambunan et al. (2006)
Mallotus paniculatus	Euphorbiaceae	1.27	µg g-1 dw h-1	China	Klinger et al. (2002)
Manniophyton fulvum	Euphorbiaceae	0	µg g-1 dw h-1	Republic of Congo	Serça et al. (2001)
Pseudolachnostylis maprouneifolia	Euphorbiaceae	73.9	µg g-1 dw h-1	Republic of South Africa	Harley et al. (2003)
Securinega virosa	Euphorbiaceae	66.2	µg g-1 dw h-1	Republic of South Africa	Harley et al. (2003), Guenther et al. (1996b)
Spirostachys africana	Euphorbiaceae	67.5	µg g-1 dw h-1	Republic of South Africa	Harley et al. (2003)
Acacia arabica	Fabaceae	0.7	µg g-1 dw h-1	India	Padhy and Varshney (2005a)
Acacia auriculiformis	Fabaceae	0.1	µg g-1 dw h-1	China, India	Klinger et al. (2002), Padhy and Varshney (2005a), Singh et al. (2014)
Acacia berlandieri	Fabaceae	0.1	µg g-1 dw h-1	America (Alice, TX)	Guenther et al. (1999a)
Acacia borleae	Fabaceae	0	µg g-1 dw h-1	Republic of South Africa	Harley et al. (2003)
Acacia burkei	Fabaceae	22.6	µg g-1 dw h-1	Republic of South Africa	Harley et al. (2003)
Acacia catechu	Fabaceae	0	µg g-1 dw h-1	India	Singh and Varshney (2006)
Acacia confusa	Fabaceae	1.5	µg g-1 dw h-1	Japan (Okinawa)	Tambunan et al. (2006)
Acacia farnesiana	Fabaceae	0.03	µg g-1 dw h-1	America (Alice, TX), India	Guenther et al. (1999a), Singh et al. (2008 and 2014)
Acacia galpinii	Fabaceae	17.1	µg g-1 dw h-1	Republic of South Africa	Harley et al. (2003)
Acacia greggii	Fabaceae	0.1	µg g-1 dw h-1	America (Alice, TX)	Guenther et al. (1999a)
Acacia holosericea	Fabaceae	0	µg g-1 dw h-1	China	Klinger et al. (2002)
Acacia karroo	Fabaceae	0.5	µg g-1 dw h-1	Republic of South Africa	Otter et al. (2002)
Acacia leucophloea	Fabaceae	0.85	µg g-1 dw h-1	India	Padhy and Varshney (2005a), Singh et al. (2014)
Acacia mangium	Fabaceae	0.42	µg g-1 dw h-1	China	Klinger et al. (2002)
Acacia melanoxylon	Fabaceae	0	µg g-1 dw h-1	India	Singh et al. (2008)
Acacia mellifera	Fabaceae	5.7	µg g-1 dw h-1	Republic of South Africa	Otter et al. (2002)
Acacia nigrescens	Fabaceae	44.17	µg g-1 dw h-1	Republic of South Africa, India	Harley et al. (2003), Guenther et al. (1996b), Singh et al. (2014)
Acacia nilotica	Fabaceae	0.1	µg g-1 dw h-1	Republic of South Africa, India	Otter et al. (2002), Varshney and Singh (2003), Harley et al. (2003), Singh and Varshney (2006), Singh et al. (2014)
Acacia polyacantha	Fabaceae	7.6	µg g-1 dw h-1	Republic of South Africa	Harley et al. (2003)
Acacia rigidula	Fabaceae	0.1	µg g-1 dw h-1	America (Alice, TX)	Guenther et al. (1999a)
Acacia robusta	Fabaceae	1.2	µg g-1 dw h-1	Republic of South Africa	Harley et al. (2003)
Acacia senegal	Fabaceae	50.1	µg g-1 dw h-1	Republic of South Africa	Harley et al. (2003)
Acacia sieberana	Fabaceae	0	µg g-1 dw h-1	Republic of South Africa	Harley et al. (2003)
Acacia sp.	Fabaceae	0.38	µg g-1 dw h-1	China	Klinger et al. (2002)
Acacia tortilis	Fabaceae	0.3	µg g-1 dw h-1	India, Republic of South Africa	Singh and Varshney (2006), Harley et al. (2003), Guenther et al. (1996b), Singh et al. (2014)
Acacia xanthoploea	Fabaceae	0	µg g-1 dw h-1	Republic of South Africa	Harley et al. (2003)
Adenanthera pavonina	Fabaceae	5.21	µg g-1 dw h-1	China	Klinger et al. (2002)
Afzelia quanzensis	Fabaceae	0	µg g-1 dw h-1	Republic of South Africa	Harley et al. (2003)
Albizia adianthifolia	Fabaceae	4.9	µg g-1 dw h-1	Republic of South Africa	Harley et al. (2003)
Albizia amara	Fabaceae	0	µg g-1 dw h-1	Republic of South Africa	Harley et al. (2003)
Albizia forbesi	Fabaceae	12.5	µg g-1 dw h-1	Republic of South Africa	Harley et al. (2003)
Albizia harveyi	Fabaceae	1.2	µg g-1 dw h-1	Republic of South Africa	Harley et al. (2003)
Albizia julibrissin	Fabaceae	35.7	µg g-1 dw h-1	India	Singh et al. (2014)
Albizia lucidior	Fabaceae	26.8	µg g-1 dw h-1	China	Klinger et al. (2002)
Albizia versicolor	Fabaceae	105	µg g-1 dw h-1	Republic of South Africa	Harley et al. (2003)
Albizzia ferruginea	Fabaceae	0	µg g-1 dw h-1	Republic of Congo	Serça et al. (2001)
Albizzia lebbeck	Fabaceae	0.62	µg g-1 dw h-1	India	Varshney and Singh (2003), Padhy and Varshney (2005a), Singh and Varshney (2006)
Albizzia odoratissima	Fabaceae	6.9	µg g-1 dw h-1	India	Singh et al. (2008 and 2014)
Albizzia procera	Fabaceae	24.3	µg g-1 dw h-1	India	Singh et al. (2014)
Amburana sp.	Fabaceae	113	µg g-1 dw h-1	Brazil	Harley et al. (2004)
Amphimas pterocarpoides	Fabaceae	0	µg g-1 dw h-1	Republic of Congo	Serça et al. (2001)
Anthonotha macrophylla	Fabaceae	60	µg g-1 dw h-1	Republic of Congo	Serça et al. (2001)
Baphia massaiensis	Fabaceae	113.9	µg g-1 dw h-1	Republic of South Africa	Harley et al. (2003)
Bauhinia forficate	Fabaceae	10.5	µg g-1 dw h-1	Brazil	Harley et al. (2004)
Bauhinia galpinii	Fabaceae	72.15	µg g-1 dw h-1	Republic of South Africa	Harley et al. (2003)
Bauhinia sp.	Fabaceae	139	µg g-1 dw h-1	Brazil	Harley et al. (2004)
Bauhinia sp.	Fabaceae	26	µg g-1 dw h-1	Brazil	Harley et al. (2004)
Bauhinia thonningii	Fabaceae	0	µg g-1 dw h-1	Republic of South Africa	Harley et al. (2003)
Bauhinia tomentosa	Fabaceae	95.3	µg g-1 dw h-1	India, Republic of South Africa	Singh et al. (2008), Harley et al. (2003)
Bauhinia variegata	Fabaceae	26.67	µg g-1 dw h-1	India, Japan (Okinawa)	Padhy and Varshney (2005a), Tambunan et al. (2006), Singh et al. (2008)
Berlinia grandifolia	Fabaceae	62	µg g-1 dw h-1	Republic of Congo	Serça et al. (2001)
Bolusanthus speciosus	Fabaceae	39.65	µg g-1 dw h-1	Republic of South Africa	Harley et al. (2003)
Burkea africana	Fabaceae	46.05	µg g-1 dw h-1	Republic of South Africa	Guenther et al. (1996b), Otter et al. (2002)
Butea monosperma	Fabaceae	12.7	µg g-1 dw h-1	India	Varshney and Singh (2003), Singh et al. (2014)
Calpurnia aurea	Fabaceae	2.8	µg g-1 dw h-1	Republic of South Africa	Harley et al. (2003)
Cassia abbreviata	Fabaceae	0	µg g-1 dw h-1	Republic of South Africa	Harley et al. (2003)
Cassia fistula	Fabaceae	0.23	µg g-1 dw h-1	India	Padhy and Varshney (2005a), Singh et al. (2008 and 2014)
Cassia floribunda	Fabaceae	0	µg g-1 dw h-1	India	Padhy and Varshney (2005a)
Cassia renigera	Fabaceae	0.45	µg g-1 dw h-1	India	Singh et al. (2008 and 2014)
Cassia siamea	Fabaceae	0.27	µg g-1 dw h-1	India	Padhy and Varshney (2005a), Singh et al. (2008 and 2014)
Clitoria racemosa	Fabaceae	41	µg g-1 dw h-1	Brazil	Harley et al. (2004)
Colophospermum mopane	Fabaceae	0.25	µg g-1 dw h-1	Republic of South Africa	Harley et al. (2003), Guenther et al. (1996b)
Copaifera multijuga	Fabaceae	32	µg g-1 dw h-1	Brazil	Harley et al. (2004)
Copaifera sp.	Fabaceae	8	µg g-1 dw h-1	Brazil	Harley et al. (2004)
Cordyla africana	Fabaceae	86.4	µg g-1 dw h-1	Republic of South Africa	Harley et al. (2003)
Dalbergia latifolia	Fabaceae	64.8	µg g-1 dw h-1	India	Singh et al. (2014)
Dalbergia melanoxylon	Fabaceae	39.05	µg g-1 dw h-1	Republic of South Africa	Harley et al. (2003)
Dalbergia sissoo	Fabaceae	54.94	µg g-1 dw h-1	India	Malik et al. (2018), Varshney and Singh (2003), Padhy and Varshney (2005a), Singh and Varshney (2006), Singh et al. (2014)
Delonix regia	Fabaceae	1.2	µg g-1 dw h-1	India, Japan (Okinawa)	Singh et al. (2008 and 2014), Tambunan et al. (2006)
Dialium guianense	Fabaceae	0.2	µg g-1 dw h-1	Brazil	Harley et al. (2004)
Dialium pachyphyllum	Fabaceae	0	µg g-1 dw h-1	Republic of Congo	Serça et al. (2001)
Dichrostachys cinerea	Fabaceae	0	µg g-1 dw h-1	Republic of South Africa	Harley et al. (2003)
Dipteryx panamensis	Fabaceae	43	µg g-1 dw h-1	Costa Rica	Geron et al. (2002)
Elephantorrhiza burkei	Fabaceae	0	µg g-1 dw h-1	Republic of South Africa	Harley et al. (2003)
Emblica officinalis	Fabaceae	0.5	µg g-1 dw h-1	India	Singh et al. (2008)
Erythrina lysistemon	Fabaceae	1.6	µg g-1 dw h-1	Republic of South Africa	Harley et al. (2003)
Erythrina stricta	Fabaceae	0	µg g-1 dw h-1	China	Wilske et al. (2007)
Erythrina variegata	Fabaceae	19.3	µg g-1 dw h-1	Japan (Okinawa)	Tambunan et al. (2006)
Erythrophleum fordii	Fabaceae	0.43	µg g-1 dw h-1	China	Klinger et al. (2002)
Erythrophleum ivorense	Fabaceae	0	µg g-1 dw h-1	Republic of Congo	Serça et al. (2001)
Eysenhardtia texana	Fabaceae	35	µg g-1 dw h-1	America (Alice, TX)	Guenther et al. (1999a)
Faidherbia albida	Fabaceae	0	µg g-1 dw h-1	Republic of South Africa	Harley et al. (2003)
Gilbertiodendron dewevrei	Fabaceae	45	µg g-1 dw h-1	Republic of Congo	Serça et al. (2001)
Hymenaea courbaril	Fabaceae	70	µg g-1 dw h-1	Brazil	Kuhn et al. (2004a and b)
Inga capitata	Fabaceae	67	µg g-1 dw h-1	Brazil	Harley et al. (2004)
Inga caynendensis	Fabaceae	195	µg g-1 dw h-1	Brazil	Harley et al. (2004)
Inga sp.	Fabaceae	24	µg g-1 dw h-1	Brazil	Harley et al. (2004)
Inga sp.	Fabaceae	57	µg g-1 dw h-1	Brazil	Harley et al. (2004)
Inga sp.	Fabaceae	6	µg g-1 dw h-1	Brazil	Harley et al. (2004)
Leucaena leucocepala	Fabaceae	3.1	µg g-1 dw h-1	Japan (Okinawa)	Tambunan et al. (2006)
Leucaena retusa	Fabaceae	0.1	µg g-1 dw h-1	America (Alice, TX)	Guenther et al. (1999a)
Lonchocarpus capassa	Fabaceae	23.35	µg g-1 dw h-1	Republic of South Africa	Harley et al. (2003)
Machaerium sp.	Fabaceae	1.1	µg g-1 dw h-1	Brazil	Harley et al. (2004)
Marmaroxylon racemosum	Fabaceae	0.6	µg g-1 dw h-1	Brazil	Harley et al. (2004)
Millettia leptobotrya	Fabaceae	0	µg g-1 dw h-1	China	Klinger et al. (2002)
Millettia ovalifolia	Fabaceae	0.6	µg g-1 dw h-1	India	Padhy and Varshney (2005a)
Millettia pulchra	Fabaceae	20.8	µg g-1 dw h-1	China	Klinger et al. (2002)
Mundulea sericea	Fabaceae	139.05	µg g-1 dw h-1	Republic of South Africa	Harley et al. (2003)
Ormocarpum trichocarpum	Fabaceae	10.1	µg g-1 dw h-1	Republic of South Africa	Harley et al. (2003)
Ormosia pinnata	Fabaceae	20.6	µg g-1 dw h-1	China	Klinger et al. (2002)
Ougeinia oojeinensis	Fabaceae	38.8	µg g-1 dw h-1	India	Singh et al. (2014)
Peltophorum africanum	Fabaceae	0	µg g-1 dw h-1	Republic of South Africa	Harley et al. (2003)
Pentaclethra macroloba	Fabaceae	69	µg g-1 dw h-1	Costa Rica	Geron et al. (2002)
Pithecellobium dulce	Fabaceae	19.1	µg g-1 dw h-1	India	Varshney and Singh (2003), Singh and Varshney (2006)
Poecilanthe effusa	Fabaceae	0.4	µg g-1 dw h-1	Brazil	Harley et al. (2004)
Pongamia glabra	Fabaceae	0.6	µg g-1 dw h-1	India	Padhy and Varshney (2005a)
Pongamia pinnata	Fabaceae	23.68	µg g-1 dw h-1	India, Japan (Okinawa)	Varshney and Singh (2003), Singh et al. (2007), Tambunan et al. (2006), Singh and Varshney (2006), Singh et al. (2014)
Prosopis glandulosa	Fabaceae	0.1	µg g-1 dw h-1	America (Alice, TX)	Guenther et al. (1999a)
Prosopis juliflora	Fabaceae	3.8	µg g-1 dw h-1	India	Singh et al. (2008), Singh and Varshney (2006)
Pterocarpus marsupium	Fabaceae	50.8	µg g-1 dw h-1	India	Singh et al. (2014)
Pterocarpus officinalis	Fabaceae	126	µg g-1 dw h-1	Costa Rica	Geron et al. (2002)
Pterocarpus rotundifolius	Fabaceae	56.7	µg g-1 dw h-1	Republic of South Africa	Harley et al. (2003)
Schotia brachypetala	Fabaceae	0	µg g-1 dw h-1	Republic of South Africa	Harley et al. (2003)
Schotia capitata	Fabaceae	1.2	µg g-1 dw h-1	Republic of South Africa	Harley et al. (2003)
Sclerolobium melanocarpum	Fabaceae	0.2	µg g-1 dw h-1	Brazil	Harley et al. (2004)
Stryphnodendron microstachyum	Fabaceae	0	µg g-1 dw h-1	Costa Rica	Geron et al. (2002)
Swartzia sp.	Fabaceae	34	µg g-1 dw h-1	Brazil	Harley et al. (2004)
Swartzia sp.	Fabaceae	51	µg g-1 dw h-1	Brazil	Harley et al. (2004)
Tachigali sp.	Fabaceae	0.3	µg g-1 dw h-1	Brazil	Harley et al. (2004)
Tamarindus indica	Fabaceae	0.27	µg g-1 dw h-1	India	Padhy and Varshney (2005a), Singh et al. (2008 and 2014)
Vatairea guianensis	Fabaceae	55.2	µg g-1 dw h-1	Brazil	Bracho-Nunez et al. (2013)
Vigna sp.	Fabaceae	0	µg g-1 dw h-1	Republic of South Africa	Harley et al. (2003)
Xanthocercis zambesiaca	Fabaceae	57.6	µg g-1 dw h-1	Republic of South Africa	Harley et al. (2003)
Xylia torreana	Fabaceae	0	µg g-1 dw h-1	Republic of South Africa	Harley et al. (2003)
Zygia juruana	Fabaceae	13.73	µg g-1 dw h-1	Brazil	Bracho-Nunez et al. (2013)
Zygia longifolia	Fabaceae	106	µg g-1 dw h-1	Costa Rica	Geron et al. (2002)
Castanopsis chinensis	Fagaceae	0	µg g-1 dw h-1	China	Klinger et al. (2002)
Castanopsis cuspidada	Fagaceae	0.5	µg g-1 dw h-1	Japan (Okinawa)	Tambunan et al. (2006)
Castanopsis fissa	Fagaceae	0	µg g-1 dw h-1	China	Klinger et al. (2002)
Castanopsis orthocantha	Fagaceae	0	µg g-1 dw h-1	China	Klinger et al. (2002)
Lithocarpus xylocarpa	Fagaceae	0	µg g-1 dw h-1	China	Klinger et al. (2002)
Quercus stellata	Fagaceae	80	µg g-1 dw h-1	America (Alice, TX)	Guenther et al. (1999a)
Casearia decandra	Flacourtiaceae	16	µg g-1 dw h-1	Brazil	Harley et al. (2004)
Casearia rusbiana	Flacourtiaceae	84	µg g-1 dw h-1	Brazil	Harley et al. (2004)
Dovyalis caffra	Flacourtiaceae	101.3	µg g-1 dw h-1	Republic of South Africa	Harley et al. (2003)
Homalium dentatum	Flacourtiaceae	83.3	µg g-1 dw h-1	Republic of South Africa	Harley et al. (2003)
Oncoba spinosa	Flacourtiaceae	60	µg g-1 dw h-1	Republic of South Africa	Harley et al. (2003)
Cratoxylon cochinchinensis	Hypericaceae	18.4	µg g-1 dw h-1	China	Klinger et al. (2002)
Garcinia oblongifolia	Hypericaceae	0.47	µg g-1 dw h-1	China	Klinger et al. (2002)
Garcinia xanthochymus	Hypericaceae	2.96	µg g-1 dw h-1	China	Klinger et al. (2002)
Aegiphila filipes	Lamiaceae	0	µg g-1 dw h-1	Brazil	Harley et al. (2004)
Salvia ballotaeflora	Lamiaceae	0.1	µg g-1 dw h-1	America (Alice, TX)	Guenther et al. (1999a)
Tectona grandis	Lamiaceae	8.9	µg g-1 dw h-1	India, China	Singh et al. (2008 and 2014), Wilske et al. (2007)
Vitex sp.	Lamiaceae	0	µg g-1 dw h-1	Republic of South Africa	Harley et al. (2003)
Cinnamomum burmani	Lauraceae	449	µg g-1 dw h-1	China	Klinger et al. (2002)
Cinnamomum camphora	Lauraceae	0	µg g-1 dw h-1	India	Singh et al. (2008)
Cinnamomum japonicum	Lauraceae	1.2	µg g-1 dw h-1	Japan (Okinawa)	Tambunan et al. (2006)
Cinnamomum tamala	Lauraceae	27.1	µg g-1 dw h-1	India	Varshney and Singh (2003)
Cinnamomum zeylanicum	Lauraceae	0	µg g-1 dw h-1	India	Varshney and Singh (2003)
Cryptocarya concinna	Lauraceae	95.9	µg g-1 dw h-1	China	Klinger et al. (2002)
Hernandia nymphaeaefolia	Lauraceae	3.4	µg g-1 dw h-1	Japan (Okinawa)	Tambunan et al. (2006)
Ocotea cymbarum	Lauraceae	0	µg g-1 dw h-1	Brazil	Bracho-Nunez et al. (2013)
Ocotea rubra	Lauraceae	0	µg g-1 dw h-1	Brazil	Harley et al. (2004)
Ocotea sp.	Lauraceae	0.3	µg g-1 dw h-1	Brazil	Harley et al. (2004)
Persea thunbergii	Lauraceae	0.8	µg g-1 dw h-1	Japan (Okinawa)	Tambunan et al. (2006)
Barringtonia racemosa	Lecythidaceae	0	µg g-1 dw h-1	Republic of South Africa	Harley et al. (2003)
Couratari stellata	Lecythidaceae	0.3	µg g-1 dw h-1	Brazil	Harley et al. (2004)
Eschweilera coriacea	Lecythidaceae	8.27	µg g-1 dw h-1	Brazil	Alves et al. (2014)
Eschweilera odorata	Lecythidaceae	57	µg g-1 dw h-1	Brazil	Harley et al. (2004)
Eschweilera sp.	Lecythidaceae	82	µg g-1 dw h-1	Brazil	Harley et al. (2004)
Lecythis idatimon	Lecythidaceae	0.8	µg g-1 dw h-1	Brazil	Harley et al. (2004)
Lecythis lurida	Lecythidaceae	0	µg g-1 dw h-1	Brazil	Harley et al. (2004)
Duabanga grandiflora	Lythraceae	0	µg g-1 h-1	China	Geron et al. (2006)
Galpinia transvaalica	Lythraceae	0	µg g-1 h-1	Republic of South Africa	Harley et al. (2003)
Lagerstroemia subcostata	Lythraceae	0.9	µg g-1 h-1	Japan (Okinawa)	Tambunan et al. (2006)
Adansonia digitata	Malvaceae	0	µg g-1 dw h-1	Republic of South Africa	Harley et al. (2003)
Apeiba sp.	Malvaceae	0.2	µg g-1 dw h-1	Brazil	Harley et al. (2004)
Bombax ceiba	Malvaceae	3.8	µg g-1 dw h-1	India	Singh et al. (2014)
Bombax malabaricum	Malvaceae	0.4	µg g-1 dw h-1	India	Padhy and Varshney (2005a)
Ceiba pentandra	Malvaceae	0	µg g-1 dw h-1	India	Varshney and Singh (2003)
Chorisia speciosa	Malvaceae	0.1	µg g-1 dw h-1	India	Varshney and Singh (2003), Padhy and Varshney (2005a)
Dombeya rotundifolia	Malvaceae	0	µg g-1 dw h-1	Republic of South Africa	Harley et al. (2003)
Grewia bicolor	Malvaceae	0	µg g-1 dw h-1	Republic of South Africa	Harley et al. (2003)
Grewia flavescens	Malvaceae	0.33	µg g-1 dw h-1	Republic of South Africa	Otter et al. (2002), Harley et al. (2003), Guenther et al. (1996b)
Grewia hexamita	Malvaceae	0	µg g-1 dw h-1	Republic of South Africa	Harley et al. (2003)
Grewia titiaefolia	Malvaceae	0	µg g-1 dw h-1	India	Singh et al. (2014)
Helicteres isora	Malvaceae	1	µg g-1 dw h-1	India	Singh et al. (2014)
Hibiscus rosasinensis	Malvaceae	4.9	µg g-1 dw h-1	India	Padhy and Varshney (2005a)
Hibiscus tilioceus	Malvaceae	2.6	µg g-1 dw h-1	Japan (Okinawa)	Tambunan et al. (2006)
Microcos nervosa	Malvaceae	32.6	µg g-1 dw h-1	China	Klinger et al. (2002)
Pachira insignis	Malvaceae	12.13	µg g-1 dw h-1	Brazil	Bracho-Nunez et al. (2013)
Pseudobombax munguba	Malvaceae	0	µg g-1 dw h-1	Brazil	Bracho-Nunez et al. (2013)
Pterospermum acerifolium	Malvaceae	0.9	µg g-1 dw h-1	India	Varshney and Singh (2003), Padhy and Varshney (2005a)
Salmalia malabarica	Malvaceae	3.8	µg g-1 dw h-1	India	Varshney and Singh (2003), Varshney and Singh (2006)
Scleronema micranthum	Malvaceae	0	µg g-1 dw h-1	Brazil	Bracho-Nunez et al. (2013)
Sterculia alata	Malvaceae	0	µg g-1 dw h-1	India	Varshney and Singh (2003), Singh et al. (2014)
Sterculia murex	Malvaceae	0	µg g-1 dw h-1	Republic of South Africa	Harley et al. (2003)
Sterculia urens	Malvaceae	0.1	µg g-1 dw h-1	India	Singh et al. (2008 and 2014)
Theobroma grandiflorum	Malvaceae	11.5	µg g-1 dw h-1	Brazil	Harley et al.(2004)
Thespesia populnea	Malvaceae	2.4	µg g-1 dw h-1	Japan (Okinawa)	Tambunan et al. (2006)
Bellucia grossularioides	Melastomataceae	0.5	µg g-1 dw h-1	Brazil	Harley et al. (2004)
Bellucia sp.	Melastomataceae	0	µg g-1 dw h-1	Brazil	Harley et al. (2004)
Miconia impetiolaris	Melastomataceae	0	µg g-1 dw h-1	Costa Rica	Geron et al. (2002)
Miconia pyrifolia	Melastomataceae	0.1	µg g-1 dw h-1	Brazil	Harley et al. (2004)
Miconia sp.	Melastomataceae	0.2	µg g-1 dw h-1	Brazil	Harley et al. (2004)
Azadirachta indica	Meliaceae	0	µg g-1 dw h-1	India	Varshney and Singh (2003), Padhy and Varshney (2005a), Singh and Varshney (2006), Singh et al. (2014)
Cedrela toona	Meliaceae	0	µg g-1 dw h-1	India	Singh et al. (2008)
Chukrasia tabularis	Meliaceae	0	µg g-1 dw h-1	India	Varshney and Singh (2003)
Ekebergia capensis	Meliaceae	0	µg g-1 dw h-1	Republic of South Africa	Harley et al. (2003)
Entadrophragma candollei	Meliaceae	0	µg g-1 dw h-1	Republic of Congo	Serça et al. (2001)
Guarea grandifolia	Meliaceae	0.3	µg g-1 dw h-1	Brazil	Harley et al. (2004)
Melia azedarach	Meliaceae	1.7	µg g-1 dw h-1	India	Padhy and Varshney (2005a and b),Varshney and Singh (2003), Singh et al. (2014)
Melia toosanden	Meliaceae	0	µg g-1 dw h-1	China	Klinger et al. (2002)
Soymida febrifuga	Meliaceae	0.9	µg g-1 dw h-1	India	Singh et al. (2014)
Trichilia emetica	Meliaceae	0	µg g-1 dw h-1	Republic of South Africa	Harley et al. (2003)
Trichilia gilgiana	Meliaceae	0	µg g-1 dw h-1	Republic of Congo	Serça et al. (2001)
Antiaris toxicaria	Moraceae	0	µg g-1 dw h-1	China	Wilske et al. (2007)
Artocarpus heterophyllus	Moraceae	0	µg g-1 dw h-1	India	Singh et al. (2008)
Artocarpus lakoocha	Moraceae	27	µg g-1 dw h-1	India	Singh et al. (2008)
Bagassa guianensis	Moraceae	0.6	µg g-1 dw h-1	Brazil	Harley et al. (2004)
Brosimum sp.	Moraceae	0.3	µg g-1 dw h-1	Brazil	Harley et al. (2004)
Broussenettia papyrifera	Moraceae	19.08	µg g-1 dw h-1	China	Geron et al. (2006), Klinger et al. (2002)
Ficus altissima	Moraceae	70	µg g-1 dw h-1	China	Geron et al. (2006)
Ficus annulata	Moraceae	18.2	µg g-1 dw h-1	China	Geron et al. (2006)
Ficus auriculata	Moraceae	80.1	µg g-1 dw h-1	China	Klinger et al. (2002), Geron et al. (2006)
Ficus aurim	Moraceae	1.2	µg g-1 dw h-1	India	Padhy and Varshney (2005a)
Ficus benghalensis	Moraceae	22.23	µg g-1 dw h-1	India	Varshney and Singh (2003), Padhy and Varshney (2005a and b), Singh et al. (2014)
Ficus benjamina	Moraceae	38.5	µg g-1 dw h-1	China	Geron et al. (2006)
Ficus callosa	Moraceae	48.5	µg g-1 dw h-1	China	Geron et al. (2006)
Ficus celebensis	Moraceae	2.5	µg g-1 dw h-1	China	Geron et al. (2006)
Ficus collosa	Moraceae	84.7	µg g-1 dw h-1	China	Klinger et al. (2002)
Ficus cyrtophylla	Moraceae	0.06	µg g-1 dw h-1	China	Klinger et al. (2002)
Ficus elastica	Moraceae	3.87	µg g-1 dw h-1	China, India	Singh et al. (2008), Geron et al. (2006), Padhy and Varshney (2005a)
Ficus erecta	Moraceae	4.2	µg g-1 dw h-1	Japan (Okinawa)	Tambunan et al. (2006)
Ficus esquiroliana	Moraceae	78	µg g-1 dw h-1	China	Geron et al. (2006)
Ficus fistulosa	Moraceae	46.03	µg g-1 dw h-1	China	Klinger et al. (2002), Geron et al. (2006)
Ficus gibbosa	Moraceae	0	µg g-1 dw h-1	China	Geron et al. (2006)
Ficus glaberrima	Moraceae	15.75	µg g-1 dw h-1	China	Geron et al. (2006)
Ficus glomerata	Moraceae	26.05	µg g-1 dw h-1	India	Varshney and Singh (2003), Padhy and Varshney (2005a)
Ficus hispida	Moraceae	30.45	µg g-1 dw h-1	China	Klinger et al. (2002), Geron et al. (2006)
Ficus infectoria	Moraceae	42.13	µg g-1 dw h-1	India	Varshney and Singh (2003), Padhy and Varshney (2005a), Singh et al. (2007), Singh et al. (2014)
Ficus ingens	Moraceae	74.4	µg g-1 dw h-1	Republic of South Africa	Harley et al. (2003)
Ficus langkokensis	Moraceae	20.85	µg g-1 dw h-1	China	Klinger et al. (2002), Geron et al. (2006)
Ficus maclellandii	Moraceae	48	µg g-1 dw h-1	China	Geron et al. (2006)
Ficus maclellandii v rhodafolia	Moraceae	69	µg g-1 dw h-1	China	Geron et al. (2006)
Ficus microcarpa	Moraceae	5.1	µg g-1 dw h-1	China, Japan (Okinawa)	Klinger et al. (2002), Geron et al. (2006), Tambunan et al. (2006)
Ficus microphylla	Moraceae	53.5	µg g-1 dw h-1	China	Geron et al. (2006)
Ficus racemosa	Moraceae	24.45	µg g-1 dw h-1	China	Klinger et al. (2002), Geron et al. (2006)
Ficus religiosa	Moraceae	42.14	µg g-1 dw h-1	China, India	Geron et al. (2006), Varshney and Singh (2003), Padhy and Varshney (2005a and b), Singh et al. (2007)
Ficus retusa	Moraceae	1.2	µg g-1 dw h-1	India	Padhy and Varshney (2005a)
Ficus septica	Moraceae	8.1	µg g-1 dw h-1	Japan (Okinawa)	Tambunan et al. (2006)
Ficus sp.	Moraceae	100	µg g-1 dw h-1	Brazil	Harley et al. (2004)
Ficus stuhlmannii	Moraceae	22.9	µg g-1 dw h-1	Republic of South Africa	Harley et al. (2003)
Ficus sycamorus	Moraceae	23	µg g-1 dw h-1	Republic of South Africa	Harley et al. (2003)
Ficus tinctoria subsp. Gibbosa	Moraceae	5.4	µg g-1 dw h-1	China	Geron et al. (2006)
Ficus virgata	Moraceae	62.8	µg g-1 dw h-1	Japan (Okinawa)	Tambunan et al. (2006)
Helicostylis	Moraceae	0.4	µg g-1 dw h-1	Brazil	Harley et al. (2004)
Morus alba	Moraceae	12.66	µg g-1 dw h-1	China, India	Geron et al. (2006), Varshney and Singh (2003), Padhy and Varshney (2005a), Singh et al. (2007), Singh and Varshney (2006)
Morus australis	Moraceae	4.9	µg g-1 dw h-1	Japan (Okinawa)	Tambunan et al. (2006)
Sorocea guilleminiana	Moraceae	24	µg g-1 dw h-1	Brazil	Kuhn et al. (2004a)
Streblus asper	Moraceae	20	µg g-1 dw h-1	India	Singh et al. (2008)
Coelocaryon prenssii	Myristicaceae	0	µg g-1 dw h-1	Republic of Congo	Serça et al. (2001)
Myristica yunnanensis	Myristicaceae	37.8	µg g-1 dw h-1	China	Klinger et al. (2002)
Virola sebifera	Myristicaceae	10	µg g-1 dw h-1	Costa Rica	Geron et al. (2002)
Eugenia jambolana	Myrtaceae	17.2	µg g-1 dw h-1	India	Singh and Varshney (2006)
Callistemon lanceolatus	Myrtaceae	0.15	µg g-1 dw h-1	India	Padhy and Varshney (2005a), Singh et al. (2008)
Eucalyptus globulus	Myrtaceae	48.2	µg g-1 dw h-1	India	Singh and Varshney (2006), Varshney and Singh (2003), Singh et al. (2014)
Eucalyptus sp.	Myrtaceae	9.9	µg g-1 dw h-1	India	Padhy and Varshney (2005b)
Eucalyptus species	Myrtaceae	20.4	µg g-1 dw h-1	India	Padhy and Varshney (2005a)
Ficus spp	Myrtaceae	45.6	µg g-1 dw h-1	India	Singh and Varshney (2006)
Heteropyxis natalensis	Myrtaceae	0	µg g-1 dw h-1	Republic of South Africa	Harley et al. (2003)
Psidium guajava	Myrtaceae	18.9	µg g-1 dw h-1	India	Varshney and Singh (2003), Padhy and Varshney (2005a)
Psidium sp.	Myrtaceae	0.5	µg g-1 dw h-1	Brazil	Harley et al. (2004)
Psidium sp.	Myrtaceae	38	µg g-1 dw h-1	Brazil	Harley et al. (2004)
Syzygium cordatum	Myrtaceae	7.8	µg g-1 dw h-1	Republic of South Africa	Harley et al. (2003)
Syzygium cuminii	Myrtaceae	50.6	µg g-1 dw h-1	India	Singh et al. (2014)
Syzygium jambolanum	Myrtaceae	22.08	µg g-1 dw h-1	Brazil, India	Harley et al.(2004), Varshney and Singh (2003), Padhy and Varshney (2005a and b)
Syzygium jambos	Myrtaceae	199	µg g-1 dw h-1	China	Klinger et al. (2002)
Syzygium sp.	Myrtaceae	16.4	µg g-1 dw h-1	Republic of South Africa	Harley et al. (2003)
Pinus armandi	Pinaceae	0	µg g-1 dw h-1	China	Klinger et al. (2002)
Pinus luchuensis	Pinaceae	0.1	µg g-1 dw h-1	Japan (Okinawa)	Tambunan et al. (2006)
Pinus massoniana	Pinaceae	11.9	µg g-1 dw h-1	China	Klinger et al. (2002)
Pinus yunnanensis	Pinaceae	0	µg g-1 dw h-1	China	Klinger et al. (2002)
Bambusa textilis	Poaceae	454	µg g-1 dw h-1	China	Klinger et al. (2002)
Bambusa vulgaris	Poaceae	12	µg g-1 dw h-1	Costa Rica	Geron et al. (2002)
Dendrocalamus hamiltoni	Poaceae	25.2	µg g-1 dw h-1	India	Singh et al. (2014)
Dendrocalamus strictus	Poaceae	18.7	µg g-1 dw h-1	India	Singh et al. (2014)
Phragmites australis	Poaceae	34.3	µg g-1 dw h-1	Republic of South Africa	Harley et al. (2003)
Phragmites mauritianum	Poaceae	35	µg g-1 dw h-1	Republic of South Africa	Guenther et al. (1996b)
Berchemia zeyheri	Rhamnaceae	70.9	µg g-1 dw h-1	Republic of South Africa	Harley et al. (2003)
Colubrina texensis	Rhamnaceae	0.1	µg g-1 dw h-1	America (Alice, TX)	Guenther et al. (1999a)
Condalia hookeri	Rhamnaceae	25	µg g-1 dw h-1	America (Alice, TX)	Guenther et al. (1999a)
Karwinskia humboldtiana	Rhamnaceae	43	µg g-1 dw h-1	America (Alice, TX)	Guenther et al. (1999a)
Ziziphus mucronata	Rhamnaceae	0	µg g-1 dw h-1	Republic of South Africa	Harley et al. (2003)
Ziziphus obtusifolia	Rhamnaceae	8.1	µg g-1 dw h-1	America (Alice, TX)	Guenther et al. (1999a)
Ziziphus rivularis	Rhamnaceae	0	µg g-1 dw h-1	Republic of South Africa	Harley et al. (2003)
Zizyphus jujuba	Rhamnaceae	0.55	µg g-1 dw h-1	India	Varshney and Singh (2003), Padhy and Varshney (2005a), Singh and Varshney (2006)
Zizyphus numularia	Rhamnaceae	4.8	µg g-1 dw h-1	India	Singh et al. (2008)
Zizyphus xylopyra	Rhamnaceae	0.9	µg g-1 dw h-1	India	Singh et al. (2014)
Dichotomanthus tristaniaecarpa	Rosaceae	0	µg g-1 dw h-1	China	Klinger et al. (2002)
Prunus cerasoides	Rosaceae	2	µg g-1 dw h-1	Japan (Okinawa)	Tambunan et al. (2006)
Prunus persica	Rosaceae	0	µg g-1 dw h-1	India	Padhy and Varshney (2005a)
Rapiolepis umbellate	Rosaceae	3.4	µg g-1 dw h-1	Japan (Okinawa)	Tambunan et al. (2006)
Spiraea japonica	Rosaceae	0	µg g-1 dw h-1	China	Klinger et al. (2002)
Adina cordifolia	Rubiaceae	0.6	µg g-1 dw h-1	India	Singh et al. (2014)
Anthocephalus indicus	Rubiaceae	0.5	µg g-1 dw h-1	India	Singh et al. (2014)
Breonadia salicina	Rubiaceae	0	µg g-1 dw h-1	Republic of South Africa	Harley et al. (2003)
Chimarrhis turbinata	Rubiaceae	0	µg g-1 dw h-1	Brazil	Harley et al. (2004)
Chloroxylon swietenia	Rubiaceae	0	µg g-1 dw h-1	India	Singh et al. (2014)
Cinchona succiruba	Rubiaceae	0.1	µg g-1 dw h-1	China	Geron et al. (2006)
Coffea robusta	Rubiaceae	1.8	µg g-1 dw h-1	China	Geron et al. (2006)
Mitragyna parviflora	Rubiaceae	0.7	µg g-1 dw h-1	India	Singh et al. (2014)
Pachystigma macrocalyx	Rubiaceae	0	µg g-1 dw h-1	Republic of South Africa	Harley et al. (2003)
Palicourea sp.	Rubiaceae	0.7	µg g-1 dw h-1	Brazil	Harley et al. (2004)
Pauridiantha dewevrei	Rubiaceae	0	µg g-1 dw h-1	Republic of Congo	Serça et al. (2001)
Uncaria	Rubiaceae	0	µg g-1 dw h-1	Brazil	Harley et al. (2004)
Warszewiczia coccinea	Rubiaceae	0	µg g-1 dw h-1	Costa Rica	Geron et al. (2002)
Aegle marmelos	Rutaceae	0	µg g-1 dw h-1	India	Varshney and Singh (2003)
Citrus limon	Rutaceae	1.14	µg g-1 dw h-1	India	Varshney and Singh (2003), Padhy and Varshney (2005a), Singh et al. (2014)
Citrus reticulata	Rutaceae	0.96	µg g-1 dw h-1	India	Varshney and Singh (2003), Singh et al. (2008)
Citrus sinensis	Rutaceae	0.7	µg g-1 dw h-1	India	Varshney and Singh (2003)
Citrus sp.	Rutaceae	0.3	µg g-1 dw h-1	Brazil	Harley et al. (2004)
Fagara macrophylla	Rutaceae	0	µg g-1 dw h-1	Republic of Congo	Serça et al. (2001)
Murraya koenigii	Rutaceae	0	µg g-1 dw h-1	India	Varshney and Singh (2003), Singh et al. (2014)
Murraya tetramera	Rutaceae	0	µg g-1 dw h-1	China	Geron et al. (2006)
Zanthoxylum fagara	Rutaceae	0.1	µg g-1 dw h-1	America (Alice, TX)	Guenther et al. (1999a)
Chytranthus spp	Sapindaceae	1	µg g-1 dw h-1	Republic of Congo	Serça et al. (2001)
Dimocarpus longan	Sapindaceae	0	µg g-1 dw h-1	China	Geron et al. (2006)
Dodonaea viscosa	Sapindaceae	0.6	µg g-1 dw h-1	India	Padhy and Varshney (2005a)
Nephelium ramboutan-ake	Sapindaceae	0	µg g-1 dw h-1	Costa Rica	Geron et al. (2002)
Pancovia laurentii	Sapindaceae	0.9	µg g-1 dw h-1	Republic of Congo	Serça et al. (2001)
Pappea capensis	Sapindaceae	0	µg g-1 dw h-1	Republic of South Africa	Harley et al. (2003)
Pometia tomentosa	Sapindaceae	0.2	µg g-1 dw h-1	China	Klinger et al. (2002)
Pseudimia sp.	Sapindaceae	16	µg g-1 dw h-1	Brazil	Harley et al. (2004)
Sapindus emarginalis	Sapindaceae	2.5	µg g-1 dw h-1	India	Singh et al. (2008)
Schleichera oleosa	Sapindaceae	0.5	µg g-1 dw h-1	India	Padhy and Varshney (2005a)
Schleichera trijuga	Sapindaceae	14	µg g-1 dw h-1	India	Singh et al. (2008)
Talisia retusa	Sapindaceae	0.2	µg g-1 dw h-1	Brazil	Harley et al. (2004)
Achras zapota	Sapotaceae	38	µg g-1 dw h-1	India	Varshney and Singh (2003)
Madhuca indica	Sapotaceae	60.7	µg g-1 dw h-1	India	Singh et al. (2014)
Madhuca latifolia	Sapotaceae	69.5	µg g-1 dw h-1	India	Singh et al. (2008)
Manilkara hexandra	Sapotaceae	0	µg g-1 dw h-1	India	Varshney and Singh (2003)
Manilkara mochisia	Sapotaceae	0	µg g-1 dw h-1	Republic of South Africa	Harley et al. (2003)
Mimusops elengi	Sapotaceae	19	µg g-1 dw h-1	China, India	Geron et al. (2006), Singh et al. (2008)
Pouteria glomerata	Sapotaceae	0	µg g-1 dw h-1	Brazil	Bracho-Nunez et al. (2013)
Pouteria sp.	Sapotaceae	0	µg g-1 dw h-1	Brazil	Harley et al. (2004)
Pouteria sp.	Sapotaceae	0.3	µg g-1 dw h-1	Brazil	Harley et al. (2004)
Ailanthus excelsa	Simaroubaceae	0.25	µg g-1 dw h-1	India	Singh et al. (2008 and 2014)
Kirkia acuminata	Simaroubaceae	0	µg g-1 dw h-1	Republic of South Africa	Harley et al. (2003)
Simarouba armara	Simaroubaceae	0	µg g-1 dw h-1	Brazil	Harley et al.(2004)
Anneslea fragrans	Theaceae	0	µg g-1 dw h-1	China	Klinger et al. (2002)
Schima superba	Theaceae	0	µg g-1 dw h-1	China	Klinger et al. (2002)
Schima wallichii	Theaceae	0	µg g-1 dw h-1	China	Klinger et al. (2002)
Schima willichie	Theaceae	0.3	µg g-1 dw h-1	Japan (Okinawa)	Tambunan et al. (2006)
Ternstroemia japonica	Theaceae	1.3	µg g-1 dw h-1	Japan (Okinawa)	Tambunan et al. (2006)
Celtis africanus	Ulmaceae	1.2	µg g-1 dw h-1	Republic of South Africa	Harley et al. (2003)
Celtis philippensis	Ulmaceae	0.45	µg g-1 dw h-1	China	Wilske et al. (2007)
Celtis tetrandra	Ulmaceae	0	µg g-1 dw h-1	China	Klinger et al. (2002)
Trema orientalis	Ulmaceae	0	µg g-1 dw h-1	China, Republic of South Africa	Klinger et al. (2002), Harley et al. (2003)
Aloysia gratissima	Verbenaceae	0.1	µg g-1 dw h-1	America (Alice, TX)	Guenther et al. (1999a)
Gmelina arborea	Verbenaceae	10.2	µg g-1 dw h-1	India	Singh et al. (2014)
Lantana camara	Verbenaceae	70.5	µg g-1 dw h-1	India	Padhy and Varshney (2005a)
Rinorea cerasifolia	Violaceae	0.5	µg g-1 dw h-1	Republic of Congo	Serça et al. (2001)
Rinorea guianensis	Violaceae	0.05	µg g-1 dw h-1	Brazil	Harley et al. (2004)
Rinorea sp.	Violaceae	0.1	µg g-1 dw h-1	Brazil	Harley et al. (2004)

## Sheet: Family-level terpene emissions
Species	Family	Terpene emission factors	Units	Sites	References
Mangifera indica	Anacardiaceae	1.745	µg g-1 dw h-1	America (Hawaii), India	Llusià et al. (2010), Padhy and Varshney (2005a)
Rhus chinensis	Anacardiaceae	3.045	µg g-1 dw h-1	China	Klinger et al. (2002)
Semecarpus bunburyans	Anacardiaceae	1.829	µg g-1 dw h-1	Malaysia	Llusià et al. (2014)
Alstonia scholaris	Apocynaceae	0.8	µg g-1 dw h-1	India	Padhy and Varshney (2005a)
Alyxia stellata	Apocynaceae	15.79	µg g-1 dw h-1	America (Hawaii)	Llusià et al. (2010)
Nerium indicum	Apocynaceae	0	µg g-1 dw h-1	India	Padhy and Varshney (2005a)
Tabernaemontana divaricata	Apocynaceae	0	µg g-1 dw h-1	India	Padhy and Varshney (2005a)
Thevetia peruviana	Apocynaceae	0	µg g-1 dw h-1	India	Padhy and Varshney (2005a)
Acanthopanax evodiaefolius	Araliaceae	0	µg g-1 dw h-1	China	Klinger et al. (2002)
Cheirodendron trigynum	Araliaceae	31.92	µg g-1 dw h-1	America (Hawaii)	Llusià et al. (2010)
Schefflera actinophylla	Araliaceae	4.23	µg g-1 dw h-1	America (Hawaii)	Llusià et al. (2010)
Dolichandrone stipulata	Bignoniaceae	0	µg g-1 dw h-1	China	Klinger et al. (2002)
Heterophragma adenophyllum	Bignoniaceae	0	µg g-1 dw h-1	India	Padhy and Varshney (2005a)
Kigelia pinnata	Bignoniaceae	1.1	µg g-1 dw h-1	India	Padhy and Varshney (2005a)
Tabebuia rosea	Bignoniaceae	0.28	µg g-1 dw h-1	America (Hawaii)	Llusià et al. (2010)
Tecoma stans	Bignoniaceae	1.6	µg g-1 dw h-1	India	Padhy and Varshney (2005a)
Terminalia arjuna	Combretaceae	0	µg g-1 dw h-1	India	Padhy and Varshney (2005a)
Terminalia bellirica	Combretaceae	0	µg g-1 dw h-1	China, India	Klinger et al. (2002), Padhy and Varshney (2005a)
Terminalia myriocarpa	Combretaceae	0.18	µg g-1 dw h-1	China	Klinger et al. (2002)
Dipterocarpus aplanata	Dipterocarpaceae	0.196	µg g-1 dw h-1	Malaysia	Llusià et al. (2014)
Dipterocarpus appendiculata	Dipterocarpaceae	0	µg g-1 dw h-1	Malaysia	Llusià et al. (2014)
Dipterocarpus gracilis	Dipterocarpaceae	0.142	µg g-1 dw h-1	Malaysia	Llusià et al. (2014)
Dryobalanops lanceolata	Dipterocarpaceae	0.17	µg g-1 dw h-1	Malaysia	Llusià et al. (2014)
Hopea nervosa	Dipterocarpaceae	0.327	µg g-1 dw h-1	Malaysia	Llusià et al. (2014)
Hopea nutans	Dipterocarpaceae	3.47	µg g-1 dw h-1	Malaysia	Llusià et al. (2014)
Hopea sangal	Dipterocarpaceae	0.21	µg g-1 dw h-1	Malaysia	Llusià et al. (2014)
Parashorea malaanonan	Dipterocarpaceae	1.177	µg g-1 dw h-1	Malaysia	Llusià et al. (2014)
Parashorea tomentella	Dipterocarpaceae	1.101	µg g-1 dw h-1	Malaysia	Llusià et al. (2014)
Shorea johorensis	Dipterocarpaceae	5.026	µg g-1 dw h-1	Malaysia	Llusià et al. (2014)
Shorea macrophylla	Dipterocarpaceae	0.488	µg g-1 dw h-1	Malaysia	Llusià et al. (2014)
Shorea wangtanshuea	Dipterocarpaceae	0	µg g-1 dw h-1	China	Klinger et al. (2002)
Rhododendron irroratrum	Ericaceae	0	µg g-1 dw h-1	China	Klinger et al. (2002)
Vaccinium calycinum	Ericaceae	1.58	µg g-1 dw h-1	America (Hawaii)	Llusià et al. (2010)
Vaccinium duclouxii	Ericaceae	0	µg g-1 dw h-1	China	Klinger et al. (2002)
Alchornea tremiodes	Euphorbiaceae	270	µg g-1 dw h-1	China	Klinger et al. (2002)
Antidesma platyphyllum	Euphorbiaceae	3	µg g-1 dw h-1	America (Hawaii)	Llusià et al. (2010)
Bischofia javanica	Euphorbiaceae	7.82	µg g-1 dw h-1	America (Hawaii)	Llusià et al. (2010)
Flueggea virosa	Euphorbiaceae	0	µg g-1 dw h-1	China	Klinger et al. (2002)
Hevea brasiliensis	Euphorbiaceae	20.865	µg g-1 dw h-1	Brazil, China	Bracho-Nunez et al. (2013), Klinger et al. (2002)
Hevea guianensis	Euphorbiaceae	9.45	µg g-1 dw h-1	Brazil	Bracho-Nunez et al. (2013)
Hevea spruceana	Euphorbiaceae	35.7	µg g-1 dw h-1	Brazil	Bracho-Nunez et al. (2013)
Hura crepitans	Euphorbiaceae	0	µg g-1 dw h-1	Brazil	Bracho-Nunez et al. (2013)
Macaranga denticulata	Euphorbiaceae	0.07	µg g-1 dw h-1	China	Klinger et al. (2002)
Macaranga gigantea	Euphorbiaceae	0.072	µg g-1 dw h-1	Malaysia	Llusià et al. (2014)
Macaranga hypoleuca	Euphorbiaceae	11.623	µg g-1 dw h-1	Malaysia	Llusià et al. (2014)
Macaranga pearsonii	Euphorbiaceae	0.341	µg g-1 dw h-1	Malaysia	Llusià et al. (2014)
Macaranga peltata	Euphorbiaceae	1.688	µg g-1 dw h-1	Malaysia	Llusià et al. (2014)
Mallotus mollisimus	Euphorbiaceae	0.035	µg g-1 dw h-1	Malaysia	Llusià et al. (2014)
Mallotus paniculatus	Euphorbiaceae	0.77	µg g-1 dw h-1	China	Klinger et al. (2002)
Mallotus wrayi	Euphorbiaceae	0.266	µg g-1 dw h-1	Malaysia	Llusià et al. (2014)
Acacia arabica	Fabaceae	1	µg g-1 dw h-1	India	Padhy and Varshney (2005a)
Acacia auriculiformis	Fabaceae	0.11	µg g-1 dw h-1	China, India	Klinger et al. (2002), Padhy and Varshney (2005a)
Acacia holosericea	Fabaceae	1.15	µg g-1 dw h-1	China	Klinger et al. (2002)
Acacia koa	Fabaceae	4.04	µg g-1 dw h-1	America (Hawaii)	Llusià et al. (2010)
Acacia leucophloea	Fabaceae	2.1	µg g-1 dw h-1	India	Padhy and Varshney (2005a)
Acacia mangium	Fabaceae	0.66	µg g-1 dw h-1	China	Klinger et al. (2002)
Acacia sp.	Fabaceae	0.36	µg g-1 dw h-1	China	Klinger et al. (2002)
Adenanthera pavonina	Fabaceae	0	µg g-1 dw h-1	China	Klinger et al. (2002)
Albizia lucidior	Fabaceae	0	µg g-1 dw h-1	China	Klinger et al. (2002)
Albizzia lebbeck	Fabaceae	0.9	µg g-1 dw h-1	India	Padhy and Varshney (2005a)
Bauhinia variegata	Fabaceae	0	µg g-1 dw h-1	India	Padhy and Varshney (2005a)
Caesalpinia mezzoneuron	Fabaceae	0.04	µg g-1 dw h-1	Malaysia	Llusià et al. (2014)
Cassia fistula	Fabaceae	1.1	µg g-1 dw h-1	India	Padhy and Varshney (2005a)
Cassia floribunda	Fabaceae	0	µg g-1 dw h-1	India	Padhy and Varshney (2005a)
Cassia siamea	Fabaceae	1	µg g-1 dw h-1	India	Padhy and Varshney (2005a)
Dalbergia sissoo	Fabaceae	2.2	µg g-1 dw h-1	India	Padhy and Varshney (2005a)
Desmodium incanum	Fabaceae	11.79	µg g-1 dw h-1	America (Hawaii)	Llusià et al. (2010)
Erythrophleum fordii	Fabaceae	1.03	µg g-1 dw h-1	China	Klinger et al. (2002)
Falcataria moluccana	Fabaceae	43.55	µg g-1 dw h-1	America (Hawaii)	Llusià et al. (2010)
Haematoxylum campechianum	Fabaceae	53.88	µg g-1 dw h-1	America (Hawaii)	Llusià et al. (2010)
Leucaena leucocephala	Fabaceae	19.98	µg g-1 dw h-1	America (Hawaii)	Llusià et al. (2010)
Millettia leptobotrya	Fabaceae	0	µg g-1 dw h-1	China	Klinger et al. (2002)
Millettia ovalifolia	Fabaceae	0.7	µg g-1 dw h-1	India	Padhy and Varshney (2005a)
Millettia pulchra	Fabaceae	0	µg g-1 dw h-1	China	Klinger et al. (2002)
Ormosia pinnata	Fabaceae	3.98	µg g-1 dw h-1	China	Klinger et al. (2002)
Pongamia glabra	Fabaceae	1.8	µg g-1 dw h-1	India	Padhy and Varshney (2005a)
Senna alata	Fabaceae	0.039	µg g-1 dw h-1	Malaysia	Llusià et al. (2014)
Senna surattensis	Fabaceae	0.49	µg g-1 dw h-1	America (Hawaii)	Llusià et al. (2010)
Tamarindus indica	Fabaceae	0	µg g-1 dw h-1	India	Padhy and Varshney (2005a)
Vatairea guianensis	Fabaceae	0	µg g-1 dw h-1	Brazil	Bracho-Nunez et al. (2013)
Zygia juruana	Fabaceae	0	µg g-1 dw h-1	Brazil	Bracho-Nunez et al. (2013)
Castanopsis chinensis	Fagaceae	0.7	µg g-1 dw h-1	China	Klinger et al. (2002)
Castanopsis fissa	Fagaceae	0.19	µg g-1 dw h-1	China	Klinger et al. (2002)
Castanopsis orthocantha	Fagaceae	0	µg g-1 dw h-1	China	Klinger et al. (2002)
Lithocarpus xylocarpa	Fagaceae	0	µg g-1 dw h-1	China	Klinger et al. (2002)
Cratoxylon cochinchinensis	Hypericaceae	0	µg g-1 dw h-1	China	Klinger et al. (2002)
Garcinia oblongifolia	Hypericaceae	0.87	µg g-1 dw h-1	China	Klinger et al. (2002)
Garcinia xanthochymus	Hypericaceae	0	µg g-1 dw h-1	China	Klinger et al. (2002)
Cinnamomum burmani	Lauraceae	1.46	µg g-1 dw h-1	China	Klinger et al. (2002)
Cryptocarya concinna	Lauraceae	106	µg g-1 dw h-1	China	Klinger et al. (2002)
Eusideroxylon brevilabrum	Lauraceae	0	µg g-1 dw h-1	Malaysia	Llusià et al. (2014)
Eusideroxylon zwangeri	Lauraceae	3.771	µg g-1 dw h-1	Malaysia	Llusià et al. (2014)
Ocotea cymbarum	Lauraceae	0	µg g-1 dw h-1	Brazil	Bracho-Nunez et al. (2013)
Persea americana	Lauraceae	11.85	µg g-1 dw h-1	America (Hawaii)	Llusià et al. (2010)
Bombax malabaricum	Malvaceae	0.6	µg g-1 dw h-1	India	Padhy and Varshney (2005a)
Chorisia speciosa	Malvaceae	0.2	µg g-1 dw h-1	India	Padhy and Varshney (2005a)
Heliocarpus americanus	Malvaceae	40.25	µg g-1 dw h-1	America (Hawaii)	Llusià et al. (2010)
Hibiscus arnottianus	Malvaceae	3.55	µg g-1 dw h-1	America (Hawaii)	Llusià et al. (2010)
Hibiscus rosasinensis	Malvaceae	2.2	µg g-1 dw h-1	India	Padhy and Varshney (2005a)
Pachira insignis	Malvaceae	0	µg g-1 dw h-1	Brazil	Bracho-Nunez et al. (2013)
Pseudobombax munguba	Malvaceae	0	µg g-1 dw h-1	Brazil	Bracho-Nunez et al. (2013)
Pterospermum acerifolium	Malvaceae	0.7	µg g-1 dw h-1	India	Padhy and Varshney (2005a)
Scleronema micranthum	Malvaceae	0.35	µg g-1 dw h-1	Brazil	Bracho-Nunez et al. (2013)
Smilax melastomifolia	Malvaceae	1.18	µg g-1 dw h-1	America (Hawaii)	Llusià et al. (2010)
Azadirachta indica	Meliaceae	2.1	µg g-1 dw h-1	India	Padhy and Varshney (2005a)
Melia azedarach	Meliaceae	2	µg g-1 dw h-1	India	Padhy and Varshney (2005a)
Melia toosanden	Meliaceae	0	µg g-1 dw h-1	China	Klinger et al. (2002)
Artocarpus heterophyllus	Moraceae	0.186	µg g-1 dw h-1	Malaysia	Llusià et al. (2014)
Broussonetia papyrifera	Moraceae	0	µg g-1 dw h-1	China	Klinger et al. (2002)
Ficus auriculata	Moraceae	0.32	µg g-1 dw h-1	China	Klinger et al. (2002)
Ficus aurim	Moraceae	1.5	µg g-1 dw h-1	India	Padhy and Varshney (2005a)
Ficus benghalensis	Moraceae	0.7	µg g-1 dw h-1	India	Padhy and Varshney (2005a)
Ficus collosa	Moraceae	0.03	µg g-1 dw h-1	China	Klinger et al. (2002)
Ficus cyrtophylla	Moraceae	0.25	µg g-1 dw h-1	China	Klinger et al. (2002)
Ficus elastica	Moraceae	0.6	µg g-1 dw h-1	India	Padhy and Varshney (2005a)
Ficus fistulosa	Moraceae	0.01	µg g-1 dw h-1	China	Klinger et al. (2002)
Ficus glomerata	Moraceae	2.3	µg g-1 dw h-1	India	Padhy and Varshney (2005a)
Ficus hispida	Moraceae	0.04	µg g-1 dw h-1	China	Klinger et al. (2002)
Ficus infectoria	Moraceae	0	µg g-1 dw h-1	India	Padhy and Varshney (2005a)
Ficus langkokensis	Moraceae	0	µg g-1 dw h-1	China	Klinger et al. (2002)
Ficus macrophylla	Moraceae	10.13	µg g-1 dw h-1	America (Hawaii)	Llusià et al. (2010)
Ficus microcarpa	Moraceae	1.785	µg g-1 dw h-1	America (Hawaii), China	Llusià et al. (2010), Klinger et al. (2002)
Ficus racemosa	Moraceae	1.5	µg g-1 dw h-1	China	Klinger et al. (2002)
Ficus religiosa	Moraceae	0.9	µg g-1 dw h-1	India	Padhy and Varshney (2005a)
Ficus retusa	Moraceae	0.7	µg g-1 dw h-1	India	Padhy and Varshney (2005a)
Morus alba	Moraceae	2.6	µg g-1 dw h-1	India	Padhy and Varshney (2005a)
Ardisia crenata	Myrsinaceae	3.78	µg g-1 dw h-1	America (Hawaii)	Llusià et al. (2010)
Myrsine lessertiana	Myrsinaceae	0.43	µg g-1 dw h-1	America (Hawaii)	Llusià et al. (2010)
Myrsine sandwicensis	Myrsinaceae	11.74	µg g-1 dw h-1	America (Hawaii)	Llusià et al. (2010)
Callistemon lanceolatus	Myrtaceae	0.8	µg g-1 dw h-1	India	Padhy and Varshney (2005a)
Eucalyptus robusta	Myrtaceae	11.81	µg g-1 dw h-1	America (Hawaii)	Llusià et al. (2010)
Eucalyptus species	Myrtaceae	1.7	µg g-1 dw h-1	India	Padhy and Varshney (2005a)
Melaleuca quinquenervia	Myrtaceae	32.78	µg g-1 dw h-1	America (Hawaii)	Llusià et al. (2010)
Metrosideros macropus	Myrtaceae	1.08	µg g-1 dw h-1	America (Hawaii)	Llusià et al. (2010)
Metrosideros polymorpha	Myrtaceae	3.16	µg g-1 dw h-1	America (Hawaii)	Llusià et al. (2010)
Metrosideros rugosa	Myrtaceae	2.43	µg g-1 dw h-1	America (Hawaii)	Llusià et al. (2010)
Metrosideros tremuloides	Myrtaceae	12.78	µg g-1 dw h-1	America (Hawaii)	Llusià et al. (2010)
Pimenta dioica	Myrtaceae	7.64	µg g-1 dw h-1	America (Hawaii)	Llusià et al. (2010)
Psidium cattleianum	Myrtaceae	5.31	µg g-1 dw h-1	America (Hawaii)	Llusià et al. (2010)
Psidium guajava	Myrtaceae	1.735	µg g-1 dw h-1	America (Hawaii), India	Llusià et al. (2010), Padhy and Varshney (2005a)
Syzygium campanulatum	Myrtaceae	0.309	µg g-1 dw h-1	Malaysia	Llusià et al. (2014)
Syzygium cumini	Myrtaceae	8.77	µg g-1 dw h-1	America (Hawaii)	Llusià et al. (2010)
Syzygium jambolanum	Myrtaceae	4.2	µg g-1 dw h-1	India	Padhy and Varshney (2005a)
Syzygium jambos	Myrtaceae	0.15	µg g-1 dw h-1	China	Klinger et al. (2002)
Pinus armandi	Pinaceae	0.39	µg g-1 dw h-1	China	Klinger et al. (2002)
Pinus massoniana	Pinaceae	11.5	µg g-1 dw h-1	China	Klinger et al. (2002)
Pinus yunnanensis	Pinaceae	0.17	µg g-1 dw h-1	China	Klinger et al. (2002)
Dichotomanthus tristaniaecarpa	Rosaceae	0	µg g-1 dw h-1	China	Klinger et al. (2002)
Osteomeles anthyllidifolia	Rosaceae	4.99	µg g-1 dw h-1	America (Hawaii)	Llusià et al. (2010)
Prunus persica	Rosaceae	0	µg g-1 dw h-1	India	Padhy and Varshney (2005a)
Rubus rosifolius	Rosaceae	3.85	µg g-1 dw h-1	America (Hawaii)	Llusià et al. (2010)
Spiraea japonica	Rosaceae	5.28	µg g-1 dw h-1	China	Klinger et al. (2002)
Bobea elatior	Rubiaceae	5.95	µg g-1 dw h-1	America (Hawaii)	Llusià et al. (2010)
Coprosma longifolia	Rubiaceae	0.9	µg g-1 dw h-1	America (Hawaii)	Llusià et al. (2010)
Hedyotis acuminata	Rubiaceae	19.78	µg g-1 dw h-1	America (Hawaii)	Llusià et al. (2010)
Hedyotis fosbergii	Rubiaceae	2.4	µg g-1 dw h-1	America (Hawaii)	Llusià et al. (2010)
Hedyotis terminalis	Rubiaceae	6.33	µg g-1 dw h-1	America (Hawaii)	Llusià et al. (2010)
Ludekia borneensis	Rubiaceae	0.073	µg g-1 dw h-1	Malaysia	Llusià et al. (2014)
Neonauclea artocarpoides	Rubiaceae	0.15	µg g-1 dw h-1	Malaysia	Llusià et al. (2014)
Pleiocarpidia sandahanica	Rubiaceae	0.19	µg g-1 dw h-1	Malaysia	Llusià et al. (2014)
Psychotria mariniana	Rubiaceae	2.49	µg g-1 dw h-1	America (Hawaii)	Llusià et al. (2010)
Uncaria cordata	Rubiaceae	0.537	µg g-1 dw h-1	Malaysia	Llusià et al. (2014)
Citrus limon	Rutaceae	1.8	µg g-1 dw h-1	India	Padhy and Varshney (2005a)
Clausena excavata	Rutaceae	6.137	µg g-1 dw h-1	Malaysia	Llusià et al. (2014)
Melicope clusiifolia	Rutaceae	0.66	µg g-1 dw h-1	America (Hawaii)	Llusià et al. (2010)
Melicope peduncularis	Rutaceae	21.53	µg g-1 dw h-1	America (Hawaii)	Llusià et al. (2010)
Murraya paniculata	Rutaceae	14.71	µg g-1 dw h-1	America (Hawaii)	Llusià et al. (2010)
Dimocarpus logan	Sapindaceae	0.235	µg g-1 dw h-1	Malaysia	Llusià et al. (2014)
Dodonaea viscosa	Sapindaceae	0.6	µg g-1 dw h-1	India	Padhy and Varshney (2005a)
Pometia tomentosa	Sapindaceae	3.89	µg g-1 dw h-1	China	Klinger et al. (2002)
Schleichera oleosa	Sapindaceae	0.8	µg g-1 dw h-1	India	Padhy and Varshney (2005a)
Anneslea fragrans	Theaceae	0	µg g-1 dw h-1	China	Klinger et al. (2002)
Schima superba	Theaceae	119	µg g-1 dw h-1	China	Klinger et al. (2002)
Schima wallichii	Theaceae	0	µg g-1 dw h-1	China	Klinger et al. (2002)
Citharexylum caudatum	Verbenaceae	0.47	µg g-1 dw h-1	America (Hawaii)	Llusià et al. (2010)
Clerodendrum macrostegium	Verbenaceae	5.67	µg g-1 dw h-1	America (Hawaii)	Llusià et al. (2010)
Lantana camara	Verbenaceae	18.5	µg g-1 dw h-1	India	Padhy and Varshney (2005a)
Stachytarpheta cayennensis	Verbenaceae	5.04	µg g-1 dw h-1	America (Hawaii)	Llusià et al. (2010)

## Sheet: Isoprene emission of Moraceae
Species	Family	Isoprene emission factors	Units
Ficus microcarpa	Moraceae	5.1	µg g-1 dw h-1
Ficus retusa	Moraceae	1.2	µg g-1 dw h-1
Ficus benjamina	Moraceae	38.5	µg g-1 dw h-1
Ficus elastica	Moraceae	3.87	µg g-1 dw h-1
Ficus altissima	Moraceae	70	µg g-1 dw h-1
Ficus benghalensis	Moraceae	22.23	µg g-1 dw h-1
Ficus racemosa	Moraceae	24.45	µg g-1 dw h-1
Ficus auriculata	Moraceae	80.1	µg g-1 dw h-1
Ficus septica	Moraceae	8.1	µg g-1 dw h-1
Ficus fistulosa	Moraceae	46.03	µg g-1 dw h-1
Ficus hispida	Moraceae	30.45	µg g-1 dw h-1
Ficus erecta	Moraceae	4.2	µg g-1 dw h-1
Ficus callosa	Moraceae	48.5	µg g-1 dw h-1
Ficus tinctoria	Moraceae	5.4	µg g-1 dw h-1
Ficus virgata	Moraceae	62.8	µg g-1 dw h-1
Ficus religiosa	Moraceae	42.14	µg g-1 dw h-1
Ficus ingens	Moraceae	74.4	µg g-1 dw h-1
Ficus esquiroliana	Moraceae	78	µg g-1 dw h-1
Antiaris toxicaria	Moraceae	0	µg g-1 dw h-1
Streblus asper	Moraceae	20	µg g-1 dw h-1
Morus australis	Moraceae	4.9	µg g-1 dw h-1
Morus alba	Moraceae	12.66	µg g-1 dw h-1
Bagassa guianensis	Moraceae	0.6	µg g-1 dw h-1
Artocarpus heterophyllus	Moraceae	0	µg g-1 dw h-1
Artocarpus lakoocha	Moraceae	27	µg g-1 dw h-1
Sorocea guilleminiana	Moraceae	24	µg g-1 dw h-1
Broussenettia papyrifera	Moraceae	19.08	µg g-1 dw h-1
Ficus infectoria	Moraceae	42.13	µg g-1 dw h-1
Ficus gibbosa	Moraceae	0	µg g-1 dw h-1
Ficus glomerata	Moraceae	26.05	µg g-1 dw h-1
Ficus cyrtophylla	Moraceae	0.06	µg g-1 dw h-1
Ficus glaberrima	Moraceae	15.75	µg g-1 dw h-1
Ficus collosa	Moraceae	84.7	µg g-1 dw h-1
Ficus celebensis	Moraceae	2.5	µg g-1 dw h-1
Ficus aurim	Moraceae	1.2	µg g-1 dw h-1
Ficus annulata	Moraceae	18.2	µg g-1 dw h-1
Ficus sycamorus	Moraceae	23	µg g-1 dw h-1
Ficus stuhlmannii	Moraceae	22.9	µg g-1 dw h-1
Ficus microphylla	Moraceae	53.5	µg g-1 dw h-1
Ficus maclellandii	Moraceae	48	µg g-1 dw h-1
Ficus langkokensis	Moraceae	20.85	µg g-1 dw h-1

## Sheet: Isoprene emission of Fabaceae
Species	Family	Isoprene emission factors	Units
Erythrina lysistemon	Fabaceae	1.6	µg g-1 dw h-1
Millettia pulchra	Fabaceae	20.8	µg g-1 dw h-1
Mundulea sericea	Fabaceae	139.05	µg g-1 dw h-1
Millettia leptobotrya	Fabaceae	0	µg g-1 dw h-1
Baphia massaiensis	Fabaceae	113.9	µg g-1 dw h-1
Eysenhardtia texana	Fabaceae	35	µg g-1 dw h-1
Calpurnia aurea	Fabaceae	2.8	µg g-1 dw h-1
Bolusanthus speciosus	Fabaceae	39.65	µg g-1 dw h-1
Cordyla africana	Fabaceae	86.4	µg g-1 dw h-1
Dalbergia sissoo	Fabaceae	54.94	µg g-1 dw h-1
Dalbergia melanoxylon	Fabaceae	39.05	µg g-1 dw h-1
Ormocarpum trichocarpum	Fabaceae	10.1	µg g-1 dw h-1
Pterocarpus officinalis	Fabaceae	126	µg g-1 dw h-1
Acacia melanoxylon	Fabaceae	0	µg g-1 dw h-1
Pithecellobium dulce	Fabaceae	19.1	µg g-1 dw h-1
Albizia versicolor	Fabaceae	105	µg g-1 dw h-1
Inga capitata	Fabaceae	67	µg g-1 dw h-1
Albizia harveyi	Fabaceae	1.2	µg g-1 dw h-1
Faidherbia albida	Fabaceae	0	µg g-1 dw h-1
Acacia borleae	Fabaceae	0	µg g-1 dw h-1
Acacia greggii	Fabaceae	0.1	µg g-1 dw h-1
Acacia berlandieri	Fabaceae	0.1	µg g-1 dw h-1
Acacia confusa	Fabaceae	1.5	µg g-1 dw h-1
Prosopis juliflora	Fabaceae	3.8	µg g-1 dw h-1
Acacia nigrescens	Fabaceae	44.17	µg g-1 dw h-1
Acacia burkei	Fabaceae	22.6	µg g-1 dw h-1
Acacia senegal	Fabaceae	50.1	µg g-1 dw h-1
Acacia polyacantha	Fabaceae	7.6	µg g-1 dw h-1
Acacia catechu	Fabaceae	0	µg g-1 dw h-1
Acacia galpinii	Fabaceae	17.1	µg g-1 dw h-1
Acacia karroo	Fabaceae	0.5	µg g-1 dw h-1
Acacia tortilis	Fabaceae	0.3	µg g-1 dw h-1
Acacia nilotica	Fabaceae	0.1	µg g-1 dw h-1
Leucaena retusa	Fabaceae	0.1	µg g-1 dw h-1
Acacia arabica	Fabaceae	0.7	µg g-1 dw h-1
Dichrostachys cinerea	Fabaceae	0	µg g-1 dw h-1
Prosopis glandulosa	Fabaceae	0.1	µg g-1 dw h-1
Adenanthera pavonina	Fabaceae	5.21	µg g-1 dw h-1
Pentaclethra macroloba	Fabaceae	69	µg g-1 dw h-1
Delonix regia	Fabaceae	1.2	µg g-1 dw h-1
Peltophorum africanum	Fabaceae	0	µg g-1 dw h-1
Burkea africana	Fabaceae	46.05	µg g-1 dw h-1
Erythrophleum ivorense	Fabaceae	0	µg g-1 dw h-1
Erythrophleum fordii	Fabaceae	0.43	µg g-1 dw h-1
Cassia fistula	Fabaceae	0.23	µg g-1 dw h-1
Copaifera multijuga	Fabaceae	32	µg g-1 dw h-1
Hymenaea courbaril	Fabaceae	70	µg g-1 dw h-1
Schotia brachypetala	Fabaceae	0	µg g-1 dw h-1
Tamarindus indica	Fabaceae	0.27	µg g-1 dw h-1
Anthonotha macrophylla	Fabaceae	60	µg g-1 dw h-1
Afzelia quanzensis	Fabaceae	0	µg g-1 dw h-1
Gilbertiodendron dewevrei	Fabaceae	45	µg g-1 dw h-1
Colophospermum mopane	Fabaceae	0.25	µg g-1 dw h-1
Xanthocercis zambesiaca	Fabaceae	57.6	µg g-1 dw h-1
Dialium guianense	Fabaceae	0.2	µg g-1 dw h-1
Bauhinia variegata	Fabaceae	26.67	µg g-1 dw h-1
Bauhinia galpinii	Fabaceae	72.15	µg g-1 dw h-1
Bauhinia tomentosa	Fabaceae	95.3	µg g-1 dw h-1
Bauhinia thonningii	Fabaceae	0	µg g-1 dw h-1
Sclerolobium melanocarpum	Fabaceae	0.2	µg g-1 dw h-1
Schotia capitata	Fabaceae	1.2	µg g-1 dw h-1
Pterocarpus rotundifolius	Fabaceae	56.7	µg g-1 dw h-1
Pongamia pinnata	Fabaceae	23.68	µg g-1 dw h-1
Pongamia glabra	Fabaceae	0.6	µg g-1 dw h-1
Inga caynendensis	Fabaceae	195	µg g-1 dw h-1
Poecilanthe effusa	Fabaceae	0.4	µg g-1 dw h-1
Erythrina variegata	Fabaceae	19.3	µg g-1 dw h-1
Erythrina stricta	Fabaceae	0	µg g-1 dw h-1
Emblica officinalis	Fabaceae	0.5	µg g-1 dw h-1
Butea monosperma	Fabaceae	12.7	µg g-1 dw h-1
Elephantorrhiza burkei	Fabaceae	0	µg g-1 dw h-1
Berlinia grandifolia	Fabaceae	62	µg g-1 dw h-1
Bauhinia forficate	Fabaceae	10.5	µg g-1 dw h-1
Amphimas pterocarpoides	Fabaceae	0	µg g-1 dw h-1
Zygia longifolia	Fabaceae	106	µg g-1 dw h-1
Zygia juruana	Fabaceae	13.73	µg g-1 dw h-1
Xylia torreana	Fabaceae	0	µg g-1 dw h-1
Vatairea guianensis	Fabaceae	55.2	µg g-1 dw h-1
Ormosia pinnata	Fabaceae	20.6	µg g-1 dw h-1
Stryphnodendron microstachyum	Fabaceae	0	µg g-1 dw h-1
Millettia ovalifolia	Fabaceae	0.6	µg g-1 dw h-1
Marmaroxylon racemosum	Fabaceae	0.6	µg g-1 dw h-1
Dipteryx panamensis	Fabaceae	43	µg g-1 dw h-1
Lonchocarpus capassa	Fabaceae	23.35	µg g-1 dw h-1
Dialium pachyphyllum	Fabaceae	0	µg g-1 dw h-1
Leucaena leucocepala	Fabaceae	3.1	µg g-1 dw h-1
Clitoria racemosa	Fabaceae	41	µg g-1 dw h-1
Albizzia odoratissima	Fabaceae	6.9	µg g-1 dw h-1
Albizzia lebbeck	Fabaceae	0.62	µg g-1 dw h-1
Albizzia ferruginea	Fabaceae	0	µg g-1 dw h-1
Cassia siamea	Fabaceae	0.27	µg g-1 dw h-1
Cassia renigera	Fabaceae	0.45	µg g-1 dw h-1
Cassia floribunda	Fabaceae	0	µg g-1 dw h-1
Cassia abbreviata	Fabaceae	0	µg g-1 dw h-1
Albizia lucidior	Fabaceae	26.8	µg g-1 dw h-1
Albizia forbesi	Fabaceae	12.5	µg g-1 dw h-1
Albizia amara	Fabaceae	0	µg g-1 dw h-1
Albizia adianthifolia	Fabaceae	4.9	µg g-1 dw h-1
Acacia robusta	Fabaceae	1.2	µg g-1 dw h-1
Acacia rigidula	Fabaceae	0.1	µg g-1 dw h-1
Acacia mellifera	Fabaceae	5.7	µg g-1 dw h-1
Acacia mangium	Fabaceae	0.42	µg g-1 dw h-1
Acacia leucophloea	Fabaceae	0.85	µg g-1 dw h-1
Acacia holosericea	Fabaceae	0	µg g-1 dw h-1
Acacia farnesiana	Fabaceae	0.03	µg g-1 dw h-1
Acacia auriculiformis	Fabaceae	0.1	µg g-1 dw h-1
Acacia xanthoploea	Fabaceae	0	µg g-1 dw h-1
Acacia sieberana	Fabaceae	0	µg g-1 dw h-1
